# Supplementary material for: 2-(4-tert-Butyl­phen­yl)-5-p-tolyl-1,3,4-oxadiazole
Source: Acta Crystallogr Sect E Struct Rep Online. 2009 Dec 4;66(Pt 1):o9. doi: 10.1107/S1600536809051198 (PMC2980193; doi:10.1107/S1600536809051198)
Supplement: Supplementary file 1 [file e-66-000o9-sup1.cif]

##############################################################################
###                                                                        ###
###        Electronic paper (Acta Crystallographica Section E)             ###
###                                                                        ###
##############################################################################
#                                                                            #
# This CIF contains the data in a paper accepted for publication in Acta     #
# Crystallographica Section E. It conforms to the requirements of Notes      #
# for Authors for Section E, and has been peer reviewed under the auspices   #
# of the IUCr Commission on Journals.                                        #
#                                                                            #
# Full details of the Crystallographic Information File format               #
# are given in the paper "The Crystallographic Information File (CIF):       #
# a New Standard Archive File for Crystallography" by S. R. Hall, F. H.      #
# Allen and I. D. Brown [Acta Cryst. (1991), A47, 655-685].                  #
#                                                                            #
# The current version of the core CIF dictionary is obtainable from          #
# ftp://ftp.iucr.org/pub/cif_core.dic. The current version number is 2.4.    #
#                                                                            #
# Software is freely available for graphical display of the structure(s) in  #
# this CIF.  For information consult the CIF home page http://www.iucr.org/  #
# cif/home.html                                                              #
#                                                                            #
# This file may be used for bona fide research purposes within the           #
# scientific community so long as proper attribution is given to the journal # 
# article from which it was obtained.                                        #
#                                                                            #
##############################################################################
                                             
data_I
_audit_creation_method     SHELXL-97
_chemical_name_systematic
;
2-(4-<i>tert</i>-Butylphenyl)-5-<i>p</i>-tolyl-1,3,4-oxadiazole
;
_chemical_name_common     ?
_chemical_formula_moiety     'C19 H20 N2 O'
_chemical_formula_sum     'C19 H20 N2 O'
_chemical_formula_iupac     'C19 H20 N2 O'
_chemical_formula_weight     292.37
_chemical_melting_point     ?
_symmetry_cell_setting     monoclinic
_symmetry_space_group_name_H-M     'P 21/c'
_symmetry_space_group_name_Hall     '-P 2ybc'
loop_
    _symmetry_equiv_pos_as_xyz
    'x, y, z'
    '-x, y+1/2, -z+1/2'
    '-x, -y, -z'
    'x, -y-1/2, z-1/2'
_cell_length_a     9.886(9)
_cell_length_b     10.613(9)
_cell_length_c     16.093(13)
_cell_angle_alpha     90.00
_cell_angle_beta     99.14(2)
_cell_angle_gamma     90.00
_cell_volume     1667(2)
_cell_formula_units_Z     4
_cell_measurement_reflns_used     3230
_cell_measurement_theta_min     2.83
_cell_measurement_theta_max     27.44
_cell_measurement_temperature     298(2)
_exptl_crystal_description     'Prism'
_exptl_crystal_colour     'colourless'
_exptl_crystal_size_max     0.20
_exptl_crystal_size_mid     0.20
_exptl_crystal_size_min     0.20
_exptl_crystal_density_diffrn     1.165
_exptl_crystal_density_meas     ?
_exptl_crystal_density_method     'not measured'
_exptl_crystal_F_000     624
_exptl_absorpt_coefficient_mu     0.073
_exptl_absorpt_correction_type     'multi-scan'
_exptl_absorpt_process_details     '(CrystalClear; Rigaku, 2005)'
_exptl_absorpt_correction_T_min     0.813
_exptl_absorpt_correction_T_max     1.000
_exptl_special_details
;
;
_diffrn_ambient_temperature     298(2)
_diffrn_radiation_type     MoK\a
_diffrn_radiation_wavelength     0.71073
_diffrn_radiation_source     'fine-focus sealed tube'
_diffrn_radiation_monochromator     graphite
_diffrn_measurement_device_type     'Rigaku SCXmini diffractometer'
_diffrn_measurement_method     '\w scans'
_diffrn_detector_area_resol_mean     13.6612
_diffrn_reflns_number     17627
_diffrn_reflns_av_R_equivalents     0.0632
_diffrn_reflns_av_sigmaI/netI     0.0480
_diffrn_reflns_theta_min     3.20
_diffrn_reflns_theta_max     27.43
_diffrn_reflns_theta_full     27.43
_diffrn_measured_fraction_theta_max     0.997
_diffrn_measured_fraction_theta_full     0.997
_diffrn_reflns_limit_h_min     -12
_diffrn_reflns_limit_h_max     12
_diffrn_reflns_limit_k_min     -13
_diffrn_reflns_limit_k_max     13
_diffrn_reflns_limit_l_min     -20
_diffrn_reflns_limit_l_max     20
_diffrn_standards_number     0
_diffrn_standards_interval_count     .
_diffrn_standards_interval_time     .
_diffrn_standards_decay_%     ?
_refine_special_details
;
Refinement of <i>F</i>^2^ against ALL reflections. The weighted <i>R</i>-factor
<i>wR</i> and goodness of fit <i>S</i> are based on <i>F</i>^2^, conventional
<i>R</i>-factors <i>R</i> are based on <i>F</i>, with <i>F</i> set to zero for
negative <i>F</i>^2^. The threshold expression of <i>F</i>^2^ >
\s(<i>F</i>^2^) is used only for calculating <i>R</i>-factors(gt) <i>etc</i>.
and is not relevant to the choice of reflections for refinement.
<i>R</i>-factors based on <i>F</i>^2^ are statistically about twice as large
as those based on <i>F</i>, and <i>R</i>- factors based on ALL data will be
even larger.
;
_reflns_number_total     3791
_reflns_number_gt     3032
_reflns_threshold_expression     I>2\s(I)
_refine_ls_structure_factor_coef     Fsqd
_refine_ls_matrix_type     full
_refine_ls_R_factor_all     0.1350
_refine_ls_R_factor_gt     0.1086
_refine_ls_wR_factor_gt     0.2074
_refine_ls_wR_factor_ref     0.2229
_refine_ls_goodness_of_fit_ref     1.150
_refine_ls_restrained_S_all     1.150
_refine_ls_number_reflns     3791
_refine_ls_number_parameters     199
_refine_ls_number_restraints     0
_refine_ls_hydrogen_treatment     constr
_refine_ls_weighting_scheme     calc
_refine_ls_weighting_details
         'calc w=1/[\s^2^(Fo^2^)+(0.0626P)^2^+1.4014P] where P=(Fo^2^+2Fc^2^)/3'
_atom_sites_solution_hydrogens     geom
_atom_sites_solution_primary     direct
_atom_sites_solution_secondary     difmap
_refine_ls_shift/su_max     0.000
_refine_ls_shift/su_mean     0.000
_refine_diff_density_max     0.310
_refine_diff_density_min     -0.273
_refine_ls_extinction_method     none
_refine_ls_extinction_coef     ?
loop_
    _atom_type_symbol
    _atom_type_description
    _atom_type_scat_dispersion_real
    _atom_type_scat_dispersion_imag
    _atom_type_scat_source
    'C' 'C' 0.0033 0.0016
                         'International Tables Vol C Tables 4.2.6.8 and 6.1.1.4'
    'H' 'H' 0.0000 0.0000
                         'International Tables Vol C Tables 4.2.6.8 and 6.1.1.4'
    'N' 'N' 0.0061 0.0033
                         'International Tables Vol C Tables 4.2.6.8 and 6.1.1.4'
    'O' 'O' 0.0106 0.0060
                         'International Tables Vol C Tables 4.2.6.8 and 6.1.1.4'
_computing_data_collection     'CrystalClear (Rigaku, 2005)'
_computing_cell_refinement     'CrystalClear (Rigaku, 2005)'
_computing_data_reduction     'CrystalClear (Rigaku, 2005)'
_computing_structure_solution     'SHELXS97 (Sheldrick, 2008)'
_computing_structure_refinement     'SHELXL97 (Sheldrick, 2008)'
_computing_molecular_graphics     'SHELXTL (Sheldrick, 2008)'
_computing_publication_material     'PRPKAPPA (Ferguson, 1999)'
loop_
    _atom_site_type_symbol
    _atom_site_label
    _atom_site_fract_x
    _atom_site_fract_y
    _atom_site_fract_z
    _atom_site_U_iso_or_equiv
    _atom_site_adp_type
    _atom_site_calc_flag
    _atom_site_refinement_flags
    _atom_site_occupancy
    _atom_site_disorder_assembly
    _atom_site_disorder_group
    N N1 0.3647(3) 0.1864(3) -0.12566(17) 0.0697(9) Uani d . 1 . .
    N N2 0.4425(3) 0.2831(3) -0.15544(17) 0.0700(9) Uani d . 1 . .
    C C1 0.0865(5) -0.0115(4) 0.2440(3) 0.0860(13) Uani d . 1 . .
    H H1A 0.1464 0.0548 0.2679 0.103 Uiso d R 1 . .
    H H1B 0.0160 0.0232 0.2023 0.103 Uiso d R 1 . .
    H H1C 0.0455 -0.0511 0.2875 0.103 Uiso d R 1 . .
    C C2 0.2791(4) -0.1677(4) 0.2699(2) 0.0789(12) Uani d . 1 . .
    H H2A 0.3308 -0.2290 0.2443 0.095 Uiso d R 1 . .
    H H2B 0.3394 -0.1025 0.2952 0.095 Uiso d R 1 . .
    H H2C 0.2358 -0.2076 0.3123 0.095 Uiso d R 1 . .
    C C3 0.0725(4) -0.2149(4) 0.1647(3) 0.0812(12) Uani d . 1 . .
    H H3A 0.1234 -0.2768 0.1390 0.097 Uiso d R 1 . .
    H H3B 0.0313 -0.2539 0.2084 0.097 Uiso d R 1 . .
    H H3C 0.0022 -0.1801 0.1230 0.097 Uiso d R 1 . .
    C C4 0.1693(3) -0.1097(3) 0.2024(2) 0.0553(8) Uani d . 1 . .
    C C5 0.2384(3) -0.0420(3) 0.13559(18) 0.0466(7) Uani d . 1 . .
    C C6 0.2082(4) -0.0674(3) 0.0497(2) 0.0576(9) Uani d . 1 . .
    H H6A 0.1482 -0.1327 0.0313 0.069 Uiso d R 1 . .
    C C7 0.2645(4) 0.0019(3) -0.0089(2) 0.0584(9) Uani d . 1 . .
    H H7A 0.2419 -0.0171 -0.0659 0.070 Uiso d R 1 . .
    C C8 0.3550(3) 0.0996(3) 0.01657(18) 0.0451(7) Uani d . 1 . .
    C C9 0.3904(3) 0.1238(3) 0.10244(18) 0.0497(7) Uani d . 1 . .
    H H9A 0.4537 0.1866 0.1209 0.060 Uiso d R 1 . .
    C C10 0.3322(3) 0.0545(3) 0.16006(18) 0.0515(8) Uani d . 1 . .
    H H10A 0.3560 0.0729 0.2170 0.062 Uiso d R 1 . .
    C C11 0.4060(3) 0.1801(3) -0.04533(19) 0.0483(7) Uani d . 1 . .
    C C12 0.5233(3) 0.3273(3) -0.09054(18) 0.0489(7) Uani d . 1 . .
    C C13 0.6256(3) 0.4270(3) -0.08675(18) 0.0467(7) Uani d . 1 . .
    C C14 0.7057(3) 0.4607(3) -0.01123(19) 0.0564(8) Uani d . 1 . .
    H H14A 0.6924 0.4211 0.0384 0.068 Uiso d R 1 . .
    C C15 0.8054(4) 0.5533(3) -0.0093(2) 0.0592(9) Uani d . 1 . .
    H H15A 0.8589 0.5742 0.0417 0.071 Uiso d R 1 . .
    C C16 0.8265(3) 0.6151(3) -0.08216(19) 0.0487(7) Uani d . 1 . .
    C C17 0.7452(3) 0.5817(3) -0.1574(2) 0.0524(8) Uani d . 1 . .
    H H17A 0.7576 0.6222 -0.2069 0.063 Uiso d R 1 . .
    C C18 0.6460(3) 0.4893(3) -0.16024(19) 0.0522(8) Uani d . 1 . .
    H H18A 0.5926 0.4685 -0.2113 0.063 Uiso d R 1 . .
    C C19 0.9346(4) 0.7153(3) -0.0792(2) 0.0638(9) Uani d . 1 . .
    H H19A 0.9803 0.7254 -0.0223 0.077 Uiso d R 1 . .
    H H19B 1.0000 0.6909 -0.1144 0.077 Uiso d R 1 . .
    H H19C 0.8927 0.7936 -0.0990 0.077 Uiso d R 1 . .
    O O1 0.5059(2) 0.26623(19) -0.01819(12) 0.0487(5) Uani d . 1 . .
loop_
    _atom_site_aniso_label
    _atom_site_aniso_U_11
    _atom_site_aniso_U_22
    _atom_site_aniso_U_33
    _atom_site_aniso_U_12
    _atom_site_aniso_U_13
    _atom_site_aniso_U_23
    N1 0.079(2) 0.080(2) 0.0463(16) -0.0276(17) -0.0004(14) 0.0102(14)
    N2 0.079(2) 0.078(2) 0.0500(16) -0.0269(17) -0.0014(14) 0.0158(15)
    C1 0.099(3) 0.074(3) 0.098(3) -0.001(2) 0.058(3) 0.005(2)
    C2 0.100(3) 0.080(3) 0.058(2) 0.001(2) 0.018(2) 0.014(2)
    C3 0.095(3) 0.078(3) 0.075(3) -0.030(2) 0.026(2) 0.006(2)
    C4 0.065(2) 0.0505(18) 0.0529(18) -0.0047(16) 0.0184(16) 0.0028(15)
    C5 0.0499(17) 0.0459(17) 0.0452(16) 0.0006(14) 0.0107(13) 0.0006(13)
    C6 0.069(2) 0.0522(19) 0.0529(19) -0.0228(17) 0.0126(16) -0.0095(15)
    C7 0.074(2) 0.058(2) 0.0426(17) -0.0145(17) 0.0085(15) -0.0071(14)
    C8 0.0458(16) 0.0447(16) 0.0448(16) -0.0008(13) 0.0071(12) 0.0006(13)
    C9 0.0479(17) 0.0523(18) 0.0476(17) -0.0092(14) 0.0039(13) 0.0010(14)
    C10 0.0572(19) 0.0575(19) 0.0382(15) -0.0067(15) 0.0027(13) -0.0037(14)
    C11 0.0484(17) 0.0494(18) 0.0464(17) -0.0052(14) 0.0054(13) 0.0013(13)
    C12 0.0515(17) 0.0518(18) 0.0428(16) 0.0034(15) 0.0058(13) 0.0090(13)
    C13 0.0454(16) 0.0481(17) 0.0459(16) 0.0006(14) 0.0048(13) 0.0048(13)
    C14 0.064(2) 0.063(2) 0.0417(16) -0.0039(17) 0.0091(14) 0.0118(15)
    C15 0.066(2) 0.062(2) 0.0460(18) -0.0082(18) 0.0000(15) 0.0004(15)
    C16 0.0491(17) 0.0425(16) 0.0549(18) 0.0034(14) 0.0091(14) 0.0007(14)
    C17 0.0590(19) 0.0486(18) 0.0507(18) 0.0023(15) 0.0120(15) 0.0084(14)
    C18 0.0584(19) 0.0527(18) 0.0436(16) -0.0038(15) 0.0021(14) 0.0046(14)
    C19 0.064(2) 0.057(2) 0.071(2) -0.0054(17) 0.0116(18) -0.0031(17)
    O1 0.0520(12) 0.0497(12) 0.0442(11) -0.0040(10) 0.0066(9) 0.0057(9)
_geom_special_details
;
All e.s.d.'s (except the e.s.d. in the dihedral angle between two l.s. planes)
are estimated using the full covariance matrix. The cell e.s.d.'s are taken
into account individually in the estimation of e.s.d.'s in distances, angles
and torsion angles; correlations between e.s.d.'s in cell parameters are only
used when they are defined by crystal symmetry. An approximate (isotropic)
treatment of cell e.s.d.'s is used for estimating e.s.d.'s involving l.s.
planes.
;
loop_
    _geom_bond_atom_site_label_1
    _geom_bond_atom_site_label_2
    _geom_bond_site_symmetry_2
    _geom_bond_distance
    _geom_bond_publ_flag
    N1 C11 . 1.294(4) ?
    N1 N2 . 1.411(4) ?
    N2 C12 . 1.298(4) ?
    C1 C4 . 1.543(5) ?
    C1 H1A . 0.9599 ?
    C1 H1B . 0.9600 ?
    C1 H1C . 0.9601 ?
    C2 C4 . 1.536(5) ?
    C2 H2A . 0.9601 ?
    C2 H2B . 0.9600 ?
    C2 H2C . 0.9601 ?
    C3 C4 . 1.532(5) ?
    C3 H3A . 0.9599 ?
    C3 H3B . 0.9599 ?
    C3 H3C . 0.9601 ?
    C4 C5 . 1.540(4) ?
    C5 C6 . 1.394(4) ?
    C5 C10 . 1.396(4) ?
    C6 C7 . 1.381(4) ?
    C6 H6A . 0.9300 ?
    C7 C8 . 1.388(4) ?
    C7 H7A . 0.9302 ?
    C8 C9 . 1.395(4) ?
    C8 C11 . 1.462(4) ?
    C9 C10 . 1.379(4) ?
    C9 H9A . 0.9300 ?
    C10 H10A . 0.9300 ?
    C11 O1 . 1.365(4) ?
    C12 O1 . 1.367(3) ?
    C12 C13 . 1.458(4) ?
    C13 C14 . 1.388(4) ?
    C13 C18 . 1.397(4) ?
    C14 C15 . 1.389(4) ?
    C14 H14A . 0.9300 ?
    C15 C16 . 1.389(4) ?
    C15 H15A . 0.9300 ?
    C16 C17 . 1.389(4) ?
    C16 C19 . 1.503(4) ?
    C17 C18 . 1.382(4) ?
    C17 H17A . 0.9300 ?
    C18 H18A . 0.9300 ?
    C19 H19A . 0.9601 ?
    C19 H19B . 0.9599 ?
    C19 H19C . 0.9599 ?
loop_
    _geom_angle_atom_site_label_1
    _geom_angle_atom_site_label_2
    _geom_angle_atom_site_label_3
    _geom_angle_site_symmetry_1
    _geom_angle_site_symmetry_3
    _geom_angle
    _geom_angle_publ_flag
    C11 N1 N2 . . 105.9(3) ?
    C12 N2 N1 . . 106.8(3) ?
    C4 C1 H1A . . 109.5 ?
    C4 C1 H1B . . 109.4 ?
    H1A C1 H1B . . 109.5 ?
    C4 C1 H1C . . 109.6 ?
    H1A C1 H1C . . 109.5 ?
    H1B C1 H1C . . 109.5 ?
    C4 C2 H2A . . 109.4 ?
    C4 C2 H2B . . 109.4 ?
    H2A C2 H2B . . 109.5 ?
    C4 C2 H2C . . 109.5 ?
    H2A C2 H2C . . 109.5 ?
    H2B C2 H2C . . 109.5 ?
    C4 C3 H3A . . 109.4 ?
    C4 C3 H3B . . 109.6 ?
    H3A C3 H3B . . 109.5 ?
    C4 C3 H3C . . 109.5 ?
    H3A C3 H3C . . 109.5 ?
    H3B C3 H3C . . 109.5 ?
    C3 C4 C2 . . 108.4(3) ?
    C3 C4 C5 . . 112.5(3) ?
    C2 C4 C5 . . 109.8(3) ?
    C3 C4 C1 . . 108.9(3) ?
    C2 C4 C1 . . 109.2(3) ?
    C5 C4 C1 . . 108.2(3) ?
    C6 C5 C10 . . 116.7(3) ?
    C6 C5 C4 . . 123.6(3) ?
    C10 C5 C4 . . 119.6(3) ?
    C7 C6 C5 . . 121.9(3) ?
    C7 C6 H6A . . 119.1 ?
    C5 C6 H6A . . 119.0 ?
    C6 C7 C8 . . 120.4(3) ?
    C6 C7 H7A . . 119.8 ?
    C8 C7 H7A . . 119.8 ?
    C7 C8 C9 . . 118.6(3) ?
    C7 C8 C11 . . 120.7(3) ?
    C9 C8 C11 . . 120.5(3) ?
    C10 C9 C8 . . 120.2(3) ?
    C10 C9 H9A . . 119.9 ?
    C8 C9 H9A . . 119.9 ?
    C9 C10 C5 . . 122.1(3) ?
    C9 C10 H10A . . 118.9 ?
    C5 C10 H10A . . 119.0 ?
    N1 C11 O1 . . 112.5(3) ?
    N1 C11 C8 . . 128.5(3) ?
    O1 C11 C8 . . 118.9(3) ?
    N2 C12 O1 . . 111.7(3) ?
    N2 C12 C13 . . 129.1(3) ?
    O1 C12 C13 . . 119.3(3) ?
    C14 C13 C18 . . 118.7(3) ?
    C14 C13 C12 . . 121.2(3) ?
    C18 C13 C12 . . 120.0(3) ?
    C13 C14 C15 . . 120.4(3) ?
    C13 C14 H14A . . 119.8 ?
    C15 C14 H14A . . 119.8 ?
    C14 C15 C16 . . 121.1(3) ?
    C14 C15 H15A . . 119.4 ?
    C16 C15 H15A . . 119.5 ?
    C15 C16 C17 . . 118.1(3) ?
    C15 C16 C19 . . 120.6(3) ?
    C17 C16 C19 . . 121.3(3) ?
    C18 C17 C16 . . 121.3(3) ?
    C18 C17 H17A . . 119.3 ?
    C16 C17 H17A . . 119.4 ?
    C17 C18 C13 . . 120.3(3) ?
    C17 C18 H18A . . 119.8 ?
    C13 C18 H18A . . 119.9 ?
    C16 C19 H19A . . 109.5 ?
    C16 C19 H19B . . 109.4 ?
    H19A C19 H19B . . 109.5 ?
    C16 C19 H19C . . 109.5 ?
    H19A C19 H19C . . 109.5 ?
    H19B C19 H19C . . 109.5 ?
    C11 O1 C12 . . 103.2(2) ?
loop_
    _geom_torsion_atom_site_label_1
    _geom_torsion_atom_site_label_2
    _geom_torsion_atom_site_label_3
    _geom_torsion_atom_site_label_4
    _geom_torsion_site_symmetry_1
    _geom_torsion_site_symmetry_2
    _geom_torsion_site_symmetry_3
    _geom_torsion_site_symmetry_4
    _geom_torsion
    _geom_torsion_publ_flag
    C11 N1 N2 C12 . . . . -0.4(4) ?
    C3 C4 C5 C6 . . . . 4.5(5) ?
    C2 C4 C5 C6 . . . . 125.3(4) ?
    C1 C4 C5 C6 . . . . -115.7(4) ?
    C3 C4 C5 C10 . . . . -178.5(3) ?
    C2 C4 C5 C10 . . . . -57.8(4) ?
    C1 C4 C5 C10 . . . . 61.2(4) ?
    C10 C5 C6 C7 . . . . -2.0(5) ?
    C4 C5 C6 C7 . . . . 175.0(3) ?
    C5 C6 C7 C8 . . . . 0.5(5) ?
    C6 C7 C8 C9 . . . . 1.8(5) ?
    C6 C7 C8 C11 . . . . -174.8(3) ?
    C7 C8 C9 C10 . . . . -2.4(5) ?
    C11 C8 C9 C10 . . . . 174.2(3) ?
    C8 C9 C10 C5 . . . . 0.8(5) ?
    C6 C5 C10 C9 . . . . 1.4(5) ?
    C4 C5 C10 C9 . . . . -175.8(3) ?
    N2 N1 C11 O1 . . . . 0.4(4) ?
    N2 N1 C11 C8 . . . . 177.0(3) ?
    C7 C8 C11 N1 . . . . 10.5(5) ?
    C9 C8 C11 N1 . . . . -166.0(3) ?
    C7 C8 C11 O1 . . . . -173.0(3) ?
    C9 C8 C11 O1 . . . . 10.5(4) ?
    N1 N2 C12 O1 . . . . 0.3(4) ?
    N1 N2 C12 C13 . . . . 179.2(3) ?
    N2 C12 C13 C14 . . . . -178.7(3) ?
    O1 C12 C13 C14 . . . . 0.1(5) ?
    N2 C12 C13 C18 . . . . 0.4(5) ?
    O1 C12 C13 C18 . . . . 179.2(3) ?
    C18 C13 C14 C15 . . . . -1.0(5) ?
    C12 C13 C14 C15 . . . . 178.1(3) ?
    C13 C14 C15 C16 . . . . 0.7(5) ?
    C14 C15 C16 C17 . . . . -0.1(5) ?
    C14 C15 C16 C19 . . . . 179.9(3) ?
    C15 C16 C17 C18 . . . . -0.2(5) ?
    C19 C16 C17 C18 . . . . 179.8(3) ?
    C16 C17 C18 C13 . . . . -0.1(5) ?
    C14 C13 C18 C17 . . . . 0.7(5) ?
    C12 C13 C18 C17 . . . . -178.4(3) ?
    N1 C11 O1 C12 . . . . -0.2(4) ?
    C8 C11 O1 C12 . . . . -177.2(3) ?
    N2 C12 O1 C11 . . . . -0.1(3) ?
    C13 C12 O1 C11 . . . . -179.1(3) ?
loop_
    _geom_hbond_atom_site_label_D
    _geom_hbond_atom_site_label_H
    _geom_hbond_atom_site_label_A
    _geom_hbond_site_symmetry_A
    _geom_hbond_distance_DH
    _geom_hbond_distance_HA
    _geom_hbond_distance_DA
    _geom_hbond_angle_DHA
    C10 H10A N2 4_566 0.93 2.59 3.456(5) 155
data_global
_journal_date_recd_electronic     2009-11-18
_journal_date_accepted     2009-11-27
_journal_name_full     'Acta Crystallographica, Section E'
_journal_year     2010
_journal_volume     66
_journal_issue      1
_journal_page_first     o9
_journal_page_last     o9
_journal_paper_category     QO
_journal_coeditor_code     HB5237
_publ_contact_author_name     'Biao, Jin*'
_publ_contact_author_address
;
School of Chemistry and Chemical Engineering , Southeast UniVersity,
Nanjing 210096, P. R. China
;
_publ_contact_author_email     'biaokingseu@yahoo.cn'
_publ_contact_author_fax     '86-25-52090626'
_publ_contact_author_phone     '86-25-52090626'
_publ_section_title
;
2-(4-<i>tert</i>-Butylphenyl)-5-<i>p</i>-tolyl-1,3,4-oxadiazole
;
loop_
    _publ_author_name
    _publ_author_address
    'Jin, Biao'
;
School of Chemistry and Chemical Engineering, Southeast University,
Nanjing 210096, People's Republic of China
;
