# Supplementary material for: 2-(4-tert-Butyl­phen­yl)-5-p-tolyl-1,3,4-oxadiazole
Source: Acta Crystallogr Sect E Struct Rep Online. 2009 Dec 4;66(Pt 1):o9. doi: 10.1107/S1600536809051198 (PMC2980193; doi:10.1107/S1600536809051198)
Supplement: Supplementary file 2 [file e-66-000o9-Isup2.hkl]

# 
# h,k,l, Fc-squared, Fo-squared, sigma(Fo-squared) and status flag 
# 
data_I
_shelx_title ' F in P2(1)/c                    P21/c' 
_shelx_refln_list_code          4 
_shelx_F_calc_maximum       96.93 
_exptl_crystal_F_000       623.89 
_reflns_d_resolution_high  0.7713 
 
loop_ 
 _symmetry_equiv_pos_as_xyz 
 'x, y, z' 
 '-x, y+1/2, -z+1/2' 
 '-x, -y, -z' 
 'x, -y-1/2, z-1/2' 
 
_cell_length_a     9.8860 
_cell_length_b    10.6130 
_cell_length_c    16.0930 
_cell_angle_alpha  90.000 
_cell_angle_beta   99.140 
_cell_angle_gamma  90.000 
 
_shelx_F_squared_multiplier     1.000 
 
loop_ 
 _refln_index_h 
 _refln_index_k 
 _refln_index_l 
 _refln_F_squared_calc 
 _refln_F_squared_meas 
 _refln_F_squared_sigma 
 _refln_observed_status 
   2   0   0     2918.81     2572.40     27.67 o 
   3   0   0      344.09      309.51      3.63 o 
   4   0   0       17.42       26.16      2.40 o 
   5   0   0       48.31       50.69      3.80 o 
   6   0   0       27.23       15.08      1.88 o 
   7   0   0      829.52      978.95     21.51 o 
   8   0   0       82.23       67.51      6.23 o 
   9   0   0      190.54      207.31     14.87 o 
  10   0   0        2.35       14.14      6.42 o 
  11   0   0       19.50       20.54      6.44 o 
  12   0   0       10.10       11.03      4.28 o 
   2   1   0     3109.05     3057.49     17.12 o 
   3   1   0     2391.77     2320.22     11.52 o 
   4   1   0      240.12      191.50      2.93 o 
   5   1   0      119.97      117.07      4.98 o 
   6   1   0      316.84      347.59      8.38 o 
   7   1   0       47.05       49.88      3.49 o 
   8   1   0       24.70       16.48      2.64 o 
   9   1   0       11.03       13.24      2.91 o 
  10   1   0        5.14        9.15      3.18 o 
  11   1   0       22.18       23.02      5.15 o 
  12   1   0        4.10        8.64      3.36 o 
   0   2   0     1158.69     1104.04      6.81 o 
   1   2   0      963.75      994.07      4.51 o 
   3   2   0     1204.83     1213.25      9.42 o 
   4   2   0      124.03      111.13      4.76 o 
   5   2   0      325.10      395.95      7.96 o 
   6   2   0        1.28        0.82      1.32 o 
   7   2   0        0.09        2.07      1.87 o 
   8   2   0        3.95       11.80      2.99 o 
   9   2   0       43.75       56.00      5.34 o 
  10   2   0       17.18       20.52      4.71 o 
  11   2   0       20.35       19.15      4.49 o 
  12   2   0        1.33        4.87      3.26 o 
   1   3   0        0.79        1.99      0.96 o 
   2   3   0       13.45        8.40      1.23 o 
   3   3   0       93.18       94.72      1.62 o 
   4   3   0       31.77       18.94      3.75 o 
   5   3   0      139.25      145.06      7.10 o 
   6   3   0        0.02        7.60      2.49 o 
   7   3   0        4.48       11.65      4.02 o 
   8   3   0        3.58        6.77      2.52 o 
   9   3   0        5.41        8.75      2.33 o 
  10   3   0        1.97        6.75      2.91 o 
  11   3   0        1.93        3.53      3.14 o 
  12   3   0        2.20        5.35      3.95 o 
   0   4   0     1143.55     1106.37     10.68 o 
   1   4   0       30.74       32.21      1.72 o 
   2   4   0     1026.76     1083.02      8.80 o 
   3   4   0       23.81       14.33      1.58 o 
   4   4   0      736.97      756.18     11.28 o 
   5   4   0     1151.32     1272.25     18.64 o 
   6   4   0       53.33       65.71      5.83 o 
   7   4   0       86.54      119.67      8.65 o 
   8   4   0        0.50        4.52      2.36 o 
   9   4   0       24.53       13.37      3.81 o 
  10   4   0        0.00        5.82      3.02 o 
  11   4   0        3.05        6.54      3.43 o 
  12   4   0        0.83        5.98      3.96 o 
   1   5   0      288.26      325.63      4.90 o 
   2   5   0      199.06      251.48      3.37 o 
   3   5   0      103.20       98.43      2.49 o 
   4   5   0        6.84        8.00      1.21 o 
   5   5   0       13.62       17.95      3.63 o 
   6   5   0      169.20      151.42      7.00 o 
   7   5   0      192.64      187.05      9.13 o 
   8   5   0       14.39       12.95      3.58 o 
   9   5   0        0.94        3.96      2.48 o 
  10   5   0        2.00        7.68      2.28 o 
  11   5   0       11.18       12.07      3.31 o 
   0   6   0      174.87      211.84      4.95 o 
   1   6   0        8.37       12.50      1.58 o 
   2   6   0       49.36       53.41      2.51 o 
   3   6   0      262.54      265.02      4.74 o 
   4   6   0       10.38       11.33      1.85 o 
   5   6   0       10.88        8.78      2.78 o 
   6   6   0      114.79      106.26      6.50 o 
   7   6   0       88.63      101.06      8.46 o 
   8   6   0        0.01        4.65      2.99 o 
   9   6   0        0.94        6.34      3.12 o 
  10   6   0        0.31        6.59      3.94 o 
  11   6   0        0.13        6.28      4.66 o 
   1   7   0      195.78      231.31      5.89 o 
   2   7   0        4.18        3.73      1.94 o 
   3   7   0      124.03      107.42      4.29 o 
   4   7   0       47.59       58.87      5.04 o 
   5   7   0       66.88       59.86      5.95 o 
   6   7   0       12.22       10.33      3.00 o 
   7   7   0        0.05        4.98      4.43 o 
   8   7   0        5.50       11.89      2.82 o 
   9   7   0       15.95       11.91      3.60 o 
  10   7   0        9.42       13.30      3.64 o 
   0   8   0       88.84       97.05      6.72 o 
   1   8   0       29.82       32.60      3.40 o 
   2   8   0       50.72       52.12      4.29 o 
   3   8   0       77.53       79.59      3.65 o 
   4   8   0        9.20       10.55      1.90 o 
   5   8   0       43.77       49.27      6.66 o 
   6   8   0       26.19       21.97      3.90 o 
   7   8   0        4.45        3.73      3.08 o 
   8   8   0        2.26        6.39      3.94 o 
   9   8   0       14.30       15.69      4.97 o 
  10   8   0        0.69        8.87      3.52 o 
   1   9   0       96.61       88.37      5.58 o 
   2   9   0       34.16       34.87      3.80 o 
   3   9   0        0.36        7.31      2.53 o 
   4   9   0       29.18       27.92      3.82 o 
   5   9   0        7.81       12.40      3.15 o 
   6   9   0        7.72        9.81      4.09 o 
   7   9   0        3.20       18.08     12.29 o 
   8   9   0        0.46        3.31      6.54 o 
   9   9   0        0.23       16.51      4.75 o 
   0  10   0       45.99       52.11      9.24 o 
   1  10   0        6.21        9.45      2.67 o 
   2  10   0        3.60        5.64      2.20 o 
   3  10   0       30.12       22.91      3.68 o 
   4  10   0       70.94       69.72     10.85 o 
   5  10   0        6.56        7.78      3.27 o 
   6  10   0        4.52       14.26      3.18 o 
   7  10   0        0.00        2.47      3.54 o 
   8  10   0        0.18        7.62      3.53 o 
   1  11   0        6.12        9.29      2.99 o 
   2  11   0       12.26       16.14      4.12 o 
   3  11   0       15.86       20.63      5.68 o 
   4  11   0       19.78       19.12      5.67 o 
   5  11   0        0.15        4.84      3.40 o 
   6  11   0        9.72       16.20      4.11 o 
   7  11   0        0.00        3.99      2.22 o 
   0  12   0        0.00        1.54     10.58 o 
   1  12   0       34.25       23.60      4.93 o 
   2  12   0        1.09        4.82      4.00 o 
   3  12   0        2.39        8.70      4.78 o 
   4  12   0        6.29       15.16      5.36 o 
   5  12   0        6.44       16.59      7.44 o 
   6  12   0        1.33        7.01      4.48 o 
   1  13   0        0.43        9.40      2.85 o 
   2  13   0        0.36        6.39      5.87 o 
   3  13   0        2.25       15.05      5.46 o 
   4  13   0        1.24       17.27      6.31 o 
 -12   1   1        0.00        4.53      2.69 o 
 -11   1   1       21.29       20.52      5.23 o 
 -10   1   1        1.82        9.25      3.28 o 
  -9   1   1        0.00        7.00      3.13 o 
  -8   1   1       24.25       21.33      2.68 o 
  -7   1   1        0.62        2.49      1.15 o 
  -6   1   1      314.04      313.54      6.73 o 
  -5   1   1      273.06      265.47      3.88 o 
  -4   1   1       26.49       20.52      1.39 o 
  -3   1   1      537.52      508.89      4.67 o 
  -2   1   1      550.83      507.99      3.47 o 
   1   1   1     1354.90     1146.59      9.90 o 
   2   1   1     2224.17     1957.58     10.98 o 
   3   1   1      145.17      158.10      2.18 o 
   4   1   1      101.61       83.47      3.07 o 
   5   1   1       46.20       45.11      2.67 o 
   6   1   1       97.46       97.27      3.71 o 
   7   1   1       51.46       46.37      3.63 o 
   8   1   1       54.60       58.11      3.83 o 
   9   1   1      113.19      123.10      6.17 o 
  10   1   1       43.33       43.97      6.46 o 
  11   1   1        5.89        8.24      3.98 o 
  12   1   1       14.42       14.60      2.92 o 
 -12   2   1        1.21        4.95      3.17 o 
 -11   2   1       38.36       38.71      6.46 o 
 -10   2   1       27.08       21.61      3.49 o 
  -9   2   1        4.24        8.20      3.46 o 
  -8   2   1       13.38       12.26      2.37 o 
  -7   2   1       52.76       45.99      3.24 o 
  -6   2   1       14.68       11.48      2.89 o 
  -5   2   1      212.05      194.45      5.76 o 
  -4   2   1     1910.09     2135.93     23.02 o 
  -3   2   1     1290.34     1321.51     17.98 o 
  -1   2   1     3255.05     3296.19     23.68 o 
   0   2   1     2787.06     2699.97     21.60 o 
   1   2   1     2338.94     2187.38      9.06 o 
   2   2   1     3701.53     3522.23     29.88 o 
   3   2   1     3374.75     3693.70     48.96 o 
   4   2   1       25.43       39.71      2.60 o 
   5   2   1      468.58      466.03      8.82 o 
   6   2   1       40.94       47.01      5.04 o 
   7   2   1      141.26      139.48      6.39 o 
   8   2   1        0.09        6.57      3.73 o 
   9   2   1      116.94      131.63     10.18 o 
  10   2   1        0.13        4.60      5.00 o 
  11   2   1       10.01        4.52      3.35 o 
  12   2   1       15.98       13.17      4.78 o 
 -12   3   1        0.11        7.53      2.90 o 
 -11   3   1        0.07       12.23      4.20 o 
 -10   3   1        7.70        4.20      2.91 o 
  -9   3   1        3.83        8.40      2.61 o 
  -8   3   1       45.49       41.35      4.24 o 
  -7   3   1        1.57        3.32      2.39 o 
  -6   3   1       12.43        6.63      2.36 o 
  -5   3   1      309.92      324.85      6.94 o 
  -4   3   1     2571.77     2830.69     27.26 o 
  -3   3   1      869.99      967.10      7.84 o 
  -2   3   1      633.88      617.83      5.45 o 
  -1   3   1      110.62      115.87      1.88 o 
   0   3   1        3.73        6.31      1.18 o 
   1   3   1      543.06      472.09      6.10 o 
   2   3   1      240.09      253.60      3.63 o 
   3   3   1     1762.32     1835.71     18.74 o 
   4   3   1     1881.81     1900.19     26.16 o 
   5   3   1      400.20      427.30      7.96 o 
   6   3   1        5.28        2.89      2.79 o 
   7   3   1        0.36        6.28      2.47 o 
   8   3   1       26.61       24.28      3.95 o 
   9   3   1        0.55        3.00      2.78 o 
  10   3   1       19.42       14.85      4.37 o 
  11   3   1        0.17        8.90      3.22 o 
  12   3   1       17.46        9.97      3.49 o 
 -12   4   1        6.70        8.68      2.95 o 
 -11   4   1       10.64        9.55      2.68 o 
 -10   4   1        2.26        3.20      4.27 o 
  -9   4   1        9.17        7.81      3.33 o 
  -8   4   1        6.93        6.30      2.81 o 
  -7   4   1       61.32       47.05      5.17 o 
  -6   4   1      129.02      139.08      5.93 o 
  -5   4   1       37.51       50.45      4.69 o 
  -4   4   1     4383.30     4567.94     76.08 o 
  -3   4   1      646.18      724.17      8.08 o 
  -2   4   1      441.29      497.79      4.74 o 
  -1   4   1      271.50      234.86      2.96 o 
   0   4   1      223.62      192.21      3.13 o 
   1   4   1      518.25      587.20      4.57 o 
   2   4   1      346.15      385.73      4.08 o 
   3   4   1     3950.41     4153.10     42.17 o 
   4   4   1      205.68      145.03      2.24 o 
   5   4   1      100.15      128.82      4.43 o 
   6   4   1        3.42        3.13      1.89 o 
   7   4   1        7.17        9.33      3.07 o 
   8   4   1        0.56        8.02      2.77 o 
   9   4   1        2.19        6.78      2.36 o 
  10   4   1        0.03        7.22      3.08 o 
  11   4   1        6.47        9.28      2.94 o 
 -11   5   1        0.05        3.01      4.02 o 
 -10   5   1        0.20        5.55      3.24 o 
  -9   5   1       24.85       23.09      3.61 o 
  -8   5   1        4.55        8.09      2.85 o 
  -7   5   1       19.51       24.81      3.70 o 
  -6   5   1      360.28      349.05      8.89 o 
  -5   5   1      880.55      941.61     10.83 o 
  -4   5   1        1.48        1.53      1.50 o 
  -3   5   1        3.74        5.62      1.68 o 
  -2   5   1       70.36       88.80      4.94 o 
  -1   5   1      199.17      198.17      2.88 o 
   0   5   1       44.53       38.04      2.01 o 
   1   5   1      196.81      228.22      7.09 o 
   2   5   1     1750.28     1774.89     16.21 o 
   3   5   1       77.56       75.94      2.42 o 
   4   5   1       19.43       16.53      2.03 o 
   5   5   1      125.63      113.81      5.53 o 
   6   5   1        7.21       11.32      3.11 o 
   7   5   1      166.95      168.26     11.66 o 
   8   5   1        0.17        4.21      2.47 o 
   9   5   1        1.05        2.95      3.31 o 
  10   5   1        0.55        5.68      2.75 o 
  11   5   1        7.63       10.73      2.92 o 
 -11   6   1        1.66        8.08      3.74 o 
 -10   6   1        0.05        6.49      2.84 o 
  -9   6   1        0.01        6.32      2.81 o 
  -8   6   1       64.15       53.32      7.20 o 
  -7   6   1        8.50        6.28      2.80 o 
  -6   6   1      566.62      589.85     16.36 o 
  -5   6   1      170.90      149.35      8.74 o 
  -4   6   1       60.45       59.75      3.26 o 
  -3   6   1       29.07       42.98      3.34 o 
  -2   6   1       60.62       58.44      3.29 o 
  -1   6   1      163.00      181.73      3.48 o 
   0   6   1        2.10        4.78      1.81 o 
   1   6   1      183.95      191.09      6.70 o 
   2   6   1      145.95      139.18      3.48 o 
   3   6   1      209.44      182.64      6.91 o 
   4   6   1        0.16        3.57      1.77 o 
   5   6   1      137.36      127.92      5.42 o 
   6   6   1       12.45       10.12      3.70 o 
   7   6   1       95.65       98.01      8.51 o 
   8   6   1        0.13        8.99      3.92 o 
   9   6   1        7.28        8.92      3.03 o 
  10   6   1        4.19        6.26      2.89 o 
  11   6   1        3.09        9.80      4.13 o 
 -10   7   1        2.42        8.38      3.02 o 
  -9   7   1       36.99       28.88      4.98 o 
  -8   7   1       61.28       52.03      4.79 o 
  -7   7   1       21.37       25.68      3.89 o 
  -6   7   1       22.36       23.45      3.77 o 
  -5   7   1        1.07        3.10      1.80 o 
  -4   7   1      141.66      131.92      4.28 o 
  -3   7   1       26.64       33.38      3.44 o 
  -2   7   1      127.35      113.58      4.50 o 
  -1   7   1       61.47       75.63      4.84 o 
   0   7   1      301.76      290.33      7.09 o 
   1   7   1       31.29       38.81      3.77 o 
   2   7   1        6.39        5.50      1.89 o 
   3   7   1        0.48        3.46      2.24 o 
   4   7   1        8.99       10.87      2.51 o 
   5   7   1       14.42       10.15      2.74 o 
   6   7   1       62.98       58.52      4.86 o 
   7   7   1       63.66       60.67      4.36 o 
   8   7   1        0.30        5.68      3.57 o 
   9   7   1       52.89       47.61      6.83 o 
  10   7   1       17.06       21.64      5.15 o 
 -10   8   1        0.49        9.36      4.43 o 
  -9   8   1        1.40       11.07      3.20 o 
  -8   8   1       14.82       11.67      3.89 o 
  -7   8   1       26.53       30.88      5.58 o 
  -6   8   1       88.14       67.46      6.28 o 
  -5   8   1      118.72      100.71      5.34 o 
  -4   8   1        8.56        5.58      1.67 o 
  -3   8   1        8.00       11.53      2.40 o 
  -2   8   1       32.98       38.25      3.33 o 
  -1   8   1        1.13        8.28      2.06 o 
   0   8   1       17.19       13.74      1.65 o 
   1   8   1      143.22      162.41      7.50 o 
   2   8   1        2.74        7.79      2.32 o 
   3   8   1       10.17       14.23      3.91 o 
   4   8   1        0.45        6.98      2.31 o 
   5   8   1       47.76       56.38      8.75 o 
   6   8   1        0.03        4.14      4.35 o 
   7   8   1        1.13        9.50      3.25 o 
   8   8   1        0.13       10.12      3.72 o 
   9   8   1       13.99       18.21      4.42 o 
  10   8   1        3.58        5.00      3.51 o 
  -9   9   1        1.72       15.55      4.81 o 
  -8   9   1       17.66        9.01      3.04 o 
  -7   9   1        0.33        7.96      2.76 o 
  -6   9   1        8.28       10.27      3.75 o 
  -5   9   1        0.01        6.99      2.98 o 
  -4   9   1       49.93       46.76      5.76 o 
  -3   9   1      303.48      300.13     11.89 o 
  -2   9   1       24.36       20.68      2.83 o 
  -1   9   1        8.44        6.92      1.85 o 
   0   9   1        7.08        7.45      2.15 o 
   1   9   1        4.36        8.02      2.72 o 
   2   9   1       54.80       50.04      4.84 o 
   3   9   1       16.34       24.16      4.39 o 
   4   9   1       21.79       15.37      3.06 o 
   5   9   1       13.47       11.14      3.95 o 
   6   9   1        0.02        8.28      3.51 o 
   7   9   1       10.37       12.29      5.03 o 
   8   9   1        0.94        3.71      2.73 o 
   9   9   1        0.00        8.85      3.90 o 
  -8  10   1       10.60       11.68      3.83 o 
  -7  10   1       13.47       14.00      4.75 o 
  -6  10   1        6.02        3.20      3.50 o 
  -5  10   1        2.38        5.11      2.65 o 
  -4  10   1        0.05        2.43      2.64 o 
  -3  10   1      185.32      172.94      7.02 o 
  -2  10   1        7.30        8.40      3.00 o 
  -1  10   1       24.79       25.59      5.62 o 
   0  10   1        0.07        5.85      2.59 o 
   1  10   1       76.51       74.00      6.52 o 
   2  10   1        2.07        5.66      2.14 o 
   3  10   1       22.84       23.13      3.69 o 
   4  10   1       10.26       12.89      3.82 o 
   5  10   1        9.33        6.61      3.07 o 
   6  10   1        5.72       13.45      4.60 o 
   7  10   1        0.11       16.86      4.44 o 
   8  10   1        0.99        1.81      6.68 o 
  -7  11   1        4.19        7.58      3.07 o 
  -6  11   1        1.17        3.54      4.12 o 
  -5  11   1        2.67       10.17      4.69 o 
  -4  11   1        2.96        8.42      5.58 o 
  -3  11   1        0.25       12.43      3.67 o 
  -2  11   1       57.82       50.73      5.38 o 
  -1  11   1       74.04       75.40     11.58 o 
   0  11   1       49.05       44.37      5.92 o 
   1  11   1        8.79        9.82      4.59 o 
   2  11   1       21.78       26.27      4.30 o 
   3  11   1        0.00       -0.58      4.97 o 
   4  11   1        0.12        8.06      6.25 o 
   5  11   1        0.42        3.26      3.14 o 
   6  11   1        4.45        5.50      4.03 o 
   7  11   1        1.16        5.98      5.10 o 
  -6  12   1       17.23       17.60      6.76 o 
  -5  12   1        3.32        8.44      4.87 o 
  -4  12   1        4.95        8.28      7.05 o 
  -3  12   1        0.43        3.28      4.73 o 
  -2  12   1        7.75        8.50      4.02 o 
  -1  12   1       13.20       11.60      4.07 o 
   0  12   1       11.58       10.38      3.96 o 
   1  12   1       16.21       17.56      5.25 o 
   2  12   1        2.31        9.57      4.15 o 
   3  12   1        4.88       11.87      4.57 o 
   4  12   1        0.87        8.81      4.11 o 
   5  12   1        0.00        8.51      4.00 o 
   6  12   1        0.47        4.96      4.39 o 
  -4  13   1        3.35        6.52      5.94 o 
  -3  13   1        0.38        1.18      5.42 o 
  -2  13   1        4.88        4.80      5.06 o 
  -1  13   1        4.65        9.39      3.52 o 
   0  13   1       13.79       12.98      4.51 o 
   1  13   1       60.17       45.27      7.05 o 
   2  13   1       28.19       26.20      5.81 o 
   3  13   1        6.17        8.63      4.18 o 
   4  13   1        1.90       13.80     15.34 o 
 -12   0   2       21.62       25.57     11.42 o 
 -11   0   2       11.21       11.72      6.44 o 
 -10   0   2        0.00        9.41      3.40 o 
  -9   0   2        9.13        8.27      2.60 o 
  -8   0   2        4.09        8.53      4.25 o 
  -7   0   2       89.24      103.15      7.42 o 
  -6   0   2     1330.36     1406.51     24.45 o 
  -5   0   2       76.09       55.55      6.36 o 
  -4   0   2      939.29      807.58     19.86 o 
  -3   0   2      707.03      659.88      5.40 o 
  -2   0   2      683.78      608.99      7.72 o 
   2   0   2      919.15      897.51      6.78 o 
   3   0   2      786.66      727.26      7.46 o 
   4   0   2       47.98       34.44      2.76 o 
   5   0   2      106.32       89.68      4.64 o 
   6   0   2       40.94       55.75      7.65 o 
   7   0   2      192.16      182.40     10.08 o 
   8   0   2      175.58      160.97     10.17 o 
   9   0   2      255.54      256.98     12.62 o 
  10   0   2      244.18      262.87     54.71 o 
  11   0   2        0.02       10.85      5.51 o 
  12   0   2        1.42        4.31      7.55 o 
 -12   1   2        0.02        6.20      3.55 o 
 -11   1   2        9.91       13.02      3.68 o 
 -10   1   2        1.96        8.76      4.50 o 
  -9   1   2        7.79       10.08      2.76 o 
  -8   1   2      127.78      123.20      6.53 o 
  -7   1   2       63.47       68.28      4.28 o 
  -6   1   2      287.77      320.53      5.73 o 
  -5   1   2       45.43       44.71      3.14 o 
  -4   1   2       73.60       51.88      2.07 o 
  -3   1   2        1.01        3.62      0.85 o 
  -2   1   2     2993.04     2790.23     13.79 o 
  -1   1   2       32.19       36.87      1.15 o 
   0   1   2     2766.81     2634.32     20.27 o 
   1   1   2     9163.33     8550.07     91.00 o 
   2   1   2      687.38      626.10      4.44 o 
   3   1   2     1020.17      967.62      6.12 o 
   4   1   2      190.49      134.57      2.82 o 
   5   1   2       70.36      106.80      3.47 o 
   6   1   2      106.89       94.07      3.22 o 
   7   1   2        1.06        3.85      1.69 o 
   8   1   2       15.32        6.83      2.35 o 
   9   1   2       49.41       58.04      4.37 o 
  10   1   2        2.34        4.08      3.46 o 
  11   1   2        8.37       11.46      4.19 o 
  12   1   2        4.41       10.46      3.99 o 
 -12   2   2        4.82       11.73      3.16 o 
 -11   2   2        7.51        8.29      4.43 o 
 -10   2   2        5.81       17.04      3.71 o 
  -9   2   2       59.83       64.43      4.51 o 
  -8   2   2      123.83      123.87      7.08 o 
  -7   2   2       62.21       70.75      3.54 o 
  -6   2   2       23.02       23.27      1.36 o 
  -5   2   2        5.48        6.22      3.19 o 
  -4   2   2       65.08       77.64      2.29 o 
  -3   2   2        0.32        1.39      0.79 o 
  -1   2   2     6715.92     6688.73     33.10 o 
   0   2   2        7.84       16.99      1.37 o 
   1   2   2     3547.92     3398.41     29.42 o 
   2   2   2       47.79       32.95      1.92 o 
   3   2   2      733.11      843.57     11.89 o 
   4   2   2      521.01      549.35      9.18 o 
   5   2   2      717.77      767.25     30.06 o 
   6   2   2      338.52      348.33      7.73 o 
   7   2   2      250.54      246.38     13.60 o 
   8   2   2       11.24       12.54      3.62 o 
   9   2   2        9.59       15.91      3.41 o 
  10   2   2       13.04       11.27      3.79 o 
  11   2   2       51.62       39.56      5.58 o 
  12   2   2       43.33       42.88      6.82 o 
 -12   3   2        0.85        6.56      2.34 o 
 -11   3   2        4.38        6.22      2.85 o 
 -10   3   2        7.81        3.93      2.91 o 
  -9   3   2       13.66       11.34      3.40 o 
  -8   3   2        0.42        4.33      2.90 o 
  -7   3   2       21.16       18.83      3.49 o 
  -6   3   2        7.84       11.12      2.45 o 
  -5   3   2       30.99       26.99      3.72 o 
  -4   3   2      684.54      761.46     12.09 o 
  -3   3   2       31.69       33.91      2.05 o 
  -2   3   2       12.62        8.22      1.03 o 
  -1   3   2      720.69      751.71      5.23 o 
   0   3   2     1476.93     1368.97      8.23 o 
   1   3   2     1202.55     1183.85      7.48 o 
   2   3   2      258.77      245.32      2.87 o 
   3   3   2      212.61      204.07      2.56 o 
   4   3   2      730.52      793.49     10.11 o 
   5   3   2      378.68      381.48      6.55 o 
   6   3   2       31.96       37.55      2.68 o 
   7   3   2      141.08      143.01      7.19 o 
   8   3   2       18.25        9.59      3.34 o 
   9   3   2        8.28        9.67      3.19 o 
  10   3   2        8.28       10.55      5.03 o 
  11   3   2        0.53        7.00      3.62 o 
  12   3   2       22.45       17.42      3.99 o 
 -12   4   2        1.10        8.63      2.40 o 
 -11   4   2       15.99       16.63      3.38 o 
 -10   4   2       47.82       29.94      4.24 o 
  -9   4   2       76.65       71.40      5.84 o 
  -8   4   2       19.59       18.72      4.36 o 
  -7   4   2        8.04        9.14      2.77 o 
  -6   4   2       48.44       52.52      5.58 o 
  -5   4   2      117.85       97.04      5.64 o 
  -4   4   2     4389.52     4567.80     55.34 o 
  -3   4   2      206.77      179.68      3.48 o 
  -2   4   2       77.32       83.35      2.29 o 
  -1   4   2      397.78      403.19      3.85 o 
   0   4   2       26.46       18.18      1.32 o 
   1   4   2       12.24       12.08      2.35 o 
   2   4   2      346.25      392.73      5.47 o 
   3   4   2      405.49      498.36      8.84 o 
   4   4   2       50.45       41.74      2.35 o 
   5   4   2      254.65      296.73      8.81 o 
   6   4   2        1.16        2.29      2.42 o 
   7   4   2       54.86       45.52      4.69 o 
   8   4   2       56.66       54.72      5.72 o 
   9   4   2       36.93       30.50      4.36 o 
  10   4   2        0.00        5.83      3.20 o 
  11   4   2        0.03        6.01      2.86 o 
 -11   5   2        0.50        6.12      2.28 o 
 -10   5   2        2.37        6.46      2.25 o 
  -9   5   2        0.01        4.13      2.75 o 
  -8   5   2        1.91        4.76      3.50 o 
  -7   5   2       14.46       11.76      3.37 o 
  -6   5   2        1.25        6.98      2.64 o 
  -5   5   2       79.35       84.46      5.80 o 
  -4   5   2        0.34        4.38      0.91 o 
  -3   5   2        0.00        2.32      1.39 o 
  -2   5   2      256.08      245.33      4.22 o 
  -1   5   2      489.17      487.32      5.86 o 
   0   5   2      229.92      215.32      2.86 o 
   1   5   2      354.09      362.70      6.29 o 
   2   5   2      882.32      998.68     12.80 o 
   3   5   2      235.08      215.68      7.61 o 
   4   5   2        1.36        3.21      1.19 o 
   5   5   2       41.88       34.11      3.26 o 
   6   5   2       86.46       87.05      6.96 o 
   7   5   2        4.10        8.10      2.86 o 
   8   5   2       68.56       55.99      5.86 o 
   9   5   2        2.07        5.30      3.05 o 
  10   5   2        0.28        8.97      2.77 o 
  11   5   2        6.46        9.43      4.75 o 
 -11   6   2        0.05        7.13      3.11 o 
 -10   6   2        0.42       11.78      3.69 o 
  -9   6   2        2.64       10.32      3.03 o 
  -8   6   2       42.48       34.00      5.07 o 
  -7   6   2      517.50      506.09     11.22 o 
  -6   6   2      301.53      297.36     13.29 o 
  -5   6   2       28.43       27.62      2.77 o 
  -4   6   2        5.57        4.69      1.61 o 
  -3   6   2       19.82       11.39      2.62 o 
  -2   6   2        1.83        4.52      1.99 o 
  -1   6   2      604.62      611.83     11.37 o 
   0   6   2      286.40      247.91      4.77 o 
   1   6   2      757.43      903.95     13.35 o 
   2   6   2       52.06       46.26      3.52 o 
   3   6   2        4.95        3.90      1.17 o 
   4   6   2        3.46        7.65      1.89 o 
   5   6   2        0.19        2.26      1.18 o 
   6   6   2        0.68        4.89      2.56 o 
   7   6   2       17.50       13.10      3.74 o 
   8   6   2        5.73        7.53      2.23 o 
   9   6   2        6.53       10.49      3.02 o 
  10   6   2        3.40        5.83      5.09 o 
  11   6   2        2.80        7.29      3.84 o 
 -11   7   2        0.24        8.43      2.51 o 
 -10   7   2        4.29        4.04      4.02 o 
  -9   7   2       14.00       17.55      3.85 o 
  -8   7   2       20.59       18.41      3.56 o 
  -7   7   2      104.20      106.17      7.06 o 
  -6   7   2       22.00       27.64      3.40 o 
  -5   7   2      491.77      495.76     11.30 o 
  -4   7   2       28.02       32.09      3.17 o 
  -3   7   2        9.76       12.93      2.31 o 
  -2   7   2       16.00       15.29      2.11 o 
  -1   7   2      255.22      245.71      5.15 o 
   0   7   2      586.69      659.55     19.44 o 
   1   7   2       36.11       34.96      3.73 o 
   2   7   2       23.19       23.81      3.48 o 
   3   7   2        1.23        1.61      1.45 o 
   4   7   2        0.77        6.23      1.73 o 
   5   7   2        4.24        5.29      2.15 o 
   6   7   2       27.85       24.53      4.06 o 
   7   7   2       12.12       18.95      3.90 o 
   8   7   2       15.18       16.78      5.13 o 
   9   7   2        5.57        8.38      4.15 o 
  10   7   2        4.57        9.82      5.18 o 
 -10   8   2       19.09       17.89     10.29 o 
  -9   8   2       14.62       13.63      4.18 o 
  -8   8   2       88.73       85.56      8.82 o 
  -7   8   2        0.08        4.32      3.87 o 
  -6   8   2       26.45       26.08      4.18 o 
  -5   8   2      377.19      354.66      7.06 o 
  -4   8   2       11.15        7.81      2.54 o 
  -3   8   2      198.86      201.24      7.69 o 
  -2   8   2       11.82       17.72      2.25 o 
  -1   8   2       18.53       21.31      4.62 o 
   0   8   2       16.71       17.47      3.16 o 
   1   8   2       48.49       39.81      4.01 o 
   2   8   2       17.06       14.44      3.03 o 
   3   8   2       54.87       61.70      5.43 o 
   4   8   2      147.22      134.05      9.17 o 
   5   8   2        0.94        2.72      3.44 o 
   6   8   2        5.37       10.72      4.05 o 
   7   8   2       16.40       14.95      3.20 o 
   8   8   2        1.44        8.93      3.84 o 
   9   8   2        0.60        4.88      3.02 o 
  10   8   2        0.80       11.41      4.18 o 
  -9   9   2        8.11        4.80      3.98 o 
  -8   9   2        2.45        8.65      2.72 o 
  -7   9   2        2.84       10.04      4.14 o 
  -6   9   2        0.29        8.90      4.12 o 
  -5   9   2       28.20       16.08      3.76 o 
  -4   9   2       51.50       44.57      3.63 o 
  -3   9   2       23.02       22.62      2.66 o 
  -2   9   2        2.55        7.64      2.70 o 
  -1   9   2       41.84       45.02      4.17 o 
   0   9   2        8.38       15.46      4.44 o 
   1   9   2       17.46       11.83      3.42 o 
   2   9   2       75.78       78.12      6.72 o 
   3   9   2        0.23        5.51      3.21 o 
   4   9   2      142.46      145.21      9.42 o 
   5   9   2       46.75       40.71      5.38 o 
   6   9   2       15.66       15.17      4.56 o 
   7   9   2       10.82       14.71      4.14 o 
   8   9   2        1.88       12.22      4.90 o 
   9   9   2        2.03       10.52      4.53 o 
  -8  10   2       22.10       14.56      5.37 o 
  -7  10   2        2.86       11.38      3.21 o 
  -6  10   2        1.93        9.29      2.96 o 
  -5  10   2        0.43        2.34      2.47 o 
  -4  10   2        1.16       12.58      3.44 o 
  -3  10   2      117.48      105.70      6.80 o 
  -2  10   2        8.62       11.83      6.28 o 
  -1  10   2       13.87       15.62      4.41 o 
   0  10   2        6.15        7.42      2.45 o 
   1  10   2        0.74        3.84      2.86 o 
   2  10   2       46.74       45.69      5.20 o 
   3  10   2       31.15       24.66      3.05 o 
   4  10   2        6.09        7.83      3.39 o 
   5  10   2        0.15        0.71      3.02 o 
   6  10   2       10.32       13.66      4.24 o 
   7  10   2        0.38        7.39      3.37 o 
   8  10   2        0.02        7.88      2.56 o 
  -7  11   2        7.57       11.15      4.35 o 
  -6  11   2       10.94       21.00      6.24 o 
  -5  11   2       29.90       26.65      5.97 o 
  -4  11   2        0.06        5.15      3.07 o 
  -3  11   2       40.83       42.00      6.91 o 
  -2  11   2        3.09        7.04      2.94 o 
  -1  11   2       63.14       65.87      7.50 o 
   0  11   2        5.63        3.24      4.72 o 
   1  11   2       34.74       28.84      5.04 o 
   2  11   2       18.79       20.20      5.58 o 
   3  11   2        0.44        1.89      2.85 o 
   4  11   2       10.28       12.02      4.25 o 
   5  11   2        1.64       10.69      5.32 o 
   6  11   2       15.76        8.69      6.22 o 
   7  11   2        0.05        7.03      6.12 o 
  -6  12   2        7.22       10.48      4.76 o 
  -5  12   2        1.05        9.44      7.16 o 
  -4  12   2        0.85       14.09      7.19 o 
  -3  12   2        1.74        1.27      2.96 o 
  -2  12   2        2.11        3.59      3.42 o 
  -1  12   2       34.84       33.38      6.27 o 
   0  12   2        0.34        7.64      3.24 o 
   1  12   2        1.53        6.69      4.87 o 
   2  12   2       25.94       22.94      4.54 o 
   3  12   2        0.00        6.37      4.70 o 
   4  12   2        0.83        4.70      4.49 o 
   5  12   2        0.03       15.49      4.55 o 
  -4  13   2        2.92       11.57      6.26 o 
  -3  13   2        3.23       11.72      4.21 o 
  -2  13   2        0.38        5.92      4.48 o 
  -1  13   2        1.02        4.65      3.66 o 
   0  13   2        8.10       12.92      3.87 o 
   1  13   2       28.42       27.76      5.90 o 
   2  13   2       23.22       19.61      6.11 o 
   3  13   2        0.09       10.33      5.28 o 
 -12   1   3        2.33       11.24      4.29 o 
 -11   1   3       17.50       13.95      4.61 o 
 -10   1   3        8.92       10.49      3.58 o 
  -9   1   3        0.31        2.62      2.00 o 
  -8   1   3       58.31       64.06      4.51 o 
  -7   1   3       32.76       33.63      2.44 o 
  -6   1   3      109.31      110.25      3.89 o 
  -5   1   3       90.63       88.24      3.05 o 
  -4   1   3       81.44       79.11      2.44 o 
  -3   1   3       92.86       85.03      1.82 o 
  -2   1   3      158.44      156.87      2.60 o 
  -1   1   3     4321.08     4195.33     24.79 o 
   0   1   3       16.17       17.85      1.17 o 
   1   1   3      169.51      139.75      2.25 o 
   2   1   3       75.29       56.44      1.83 o 
   3   1   3     1063.07     1023.78     15.39 o 
   4   1   3       58.06       33.29      1.92 o 
   5   1   3       12.39       18.77      2.13 o 
   6   1   3      186.83      208.47      4.81 o 
   7   1   3       11.90       12.49      2.35 o 
   8   1   3      169.45      163.44      8.72 o 
   9   1   3        1.67        9.05      3.49 o 
  10   1   3      160.83      164.78      9.72 o 
  11   1   3       11.21        6.16      3.67 o 
  12   1   3        1.13        6.79      2.89 o 
 -12   2   3       13.77       12.56      3.60 o 
 -11   2   3       42.49       31.18      5.91 o 
 -10   2   3        3.63        9.71      2.99 o 
  -9   2   3       45.34       53.16      4.79 o 
  -8   2   3       13.23       19.37      3.95 o 
  -7   2   3       22.89       21.55      3.18 o 
  -6   2   3       68.51       62.39      3.44 o 
  -5   2   3      858.49      862.77     19.92 o 
  -4   2   3       11.71        4.99      1.65 o 
  -3   2   3      210.39      185.42      3.66 o 
  -2   2   3      139.34      138.40      3.90 o 
  -1   2   3     3135.18     3151.48     15.57 o 
   0   2   3      321.24      281.65      4.31 o 
   1   2   3      892.74      770.18      5.37 o 
   2   2   3      210.20      235.36      2.56 o 
   3   2   3       49.67       58.18      2.61 o 
   4   2   3       19.01       15.89      1.83 o 
   5   2   3        0.17        1.81      1.42 o 
   6   2   3       13.11        7.62      1.57 o 
   7   2   3       25.24       26.04      3.62 o 
   8   2   3      136.20      141.07      6.52 o 
   9   2   3        0.04        6.40      3.34 o 
  10   2   3        0.00        6.44      3.35 o 
  11   2   3        5.82       11.16      3.36 o 
  12   2   3        3.71        9.34      3.54 o 
 -12   3   3        4.01        7.54      2.83 o 
 -11   3   3        6.45        9.47      4.33 o 
 -10   3   3       24.08       21.18      3.98 o 
  -9   3   3       16.69       20.24      3.50 o 
  -8   3   3       76.13       76.34      5.75 o 
  -7   3   3        4.50        9.74      2.75 o 
  -6   3   3       29.93       39.36      4.89 o 
  -5   3   3        3.34        4.20      1.29 o 
  -4   3   3      396.24      369.03      6.48 o 
  -3   3   3       10.51        8.31      1.25 o 
  -2   3   3        5.48        5.70      0.94 o 
  -1   3   3      949.97      963.64      5.79 o 
   0   3   3        0.76        0.99      0.69 o 
   1   3   3      322.51      288.25      3.04 o 
   2   3   3      285.32      286.33      2.88 o 
   3   3   3      109.11      108.78      3.11 o 
   4   3   3       11.48       29.76      2.38 o 
   5   3   3       34.98       28.06      4.07 o 
   6   3   3       31.57       39.99      5.46 o 
   7   3   3      240.14      215.30     11.48 o 
   8   3   3       37.16       41.16      5.19 o 
   9   3   3       31.15       42.52      5.62 o 
  10   3   3        0.01        6.52      2.85 o 
  11   3   3       10.58        6.23      2.76 o 
 -12   4   3        0.48        3.90      3.29 o 
 -11   4   3        3.99        3.64      3.43 o 
 -10   4   3        7.72       11.46      3.15 o 
  -9   4   3      213.33      212.52      8.59 o 
  -8   4   3        1.43        7.09      2.31 o 
  -7   4   3       66.27       72.22      6.55 o 
  -6   4   3        8.11       13.16      3.11 o 
  -5   4   3       49.40       46.87      4.00 o 
  -4   4   3     2553.29     2534.18     31.43 o 
  -3   4   3     4004.88     4416.78     72.45 o 
  -2   4   3      505.30      527.52      5.49 o 
  -1   4   3        7.49        9.09      1.74 o 
   0   4   3        1.79        2.95      0.75 o 
   1   4   3      126.66      119.91      3.27 o 
   2   4   3      150.76      146.92      3.33 o 
   3   4   3       66.53       45.26      2.25 o 
   4   4   3      338.91      418.31      6.57 o 
   5   4   3      115.04      100.57      5.53 o 
   6   4   3       73.54       67.22      4.70 o 
   7   4   3      119.97      116.35      7.59 o 
   8   4   3       12.30       12.64      4.69 o 
   9   4   3       23.29       18.57      4.99 o 
  10   4   3       15.57       14.90      4.55 o 
  11   4   3        0.24        8.28      3.15 o 
 -11   5   3        2.90       10.54      2.88 o 
 -10   5   3        1.00        5.10      2.54 o 
  -9   5   3        0.04        2.27      3.16 o 
  -8   5   3        0.11        3.17      4.07 o 
  -7   5   3      406.09      430.36     15.06 o 
  -6   5   3       28.01       30.42      4.76 o 
  -5   5   3        1.66        2.73      1.37 o 
  -4   5   3      576.86      545.64      9.28 o 
  -3   5   3      518.07      563.01     13.48 o 
  -2   5   3       69.41       76.80      3.46 o 
  -1   5   3      521.91      509.10      5.85 o 
   0   5   3        4.94        3.32      0.71 o 
   1   5   3       24.58       35.07      3.55 o 
   2   5   3      277.81      332.26      7.15 o 
   3   5   3       52.29       48.65      3.73 o 
   4   5   3       44.83       38.28      2.74 o 
   5   5   3      332.55      277.33      4.47 o 
   6   5   3        0.00        4.50      3.15 o 
   7   5   3       36.01       21.21      2.93 o 
   8   5   3       67.84       78.84      7.51 o 
   9   5   3        0.13        4.41      2.41 o 
  10   5   3        2.08       13.83      4.59 o 
  11   5   3        3.62       11.44      4.27 o 
 -11   6   3        0.79        4.60      2.68 o 
 -10   6   3        0.43        7.16      3.05 o 
  -9   6   3        3.74       11.39      3.11 o 
  -8   6   3       38.30       26.14      4.23 o 
  -7   6   3      194.25      200.01      8.50 o 
  -6   6   3      263.34      246.96      9.52 o 
  -5   6   3     1077.74     1125.22     13.90 o 
  -4   6   3       10.51       11.82      2.21 o 
  -3   6   3      196.45      184.15      5.47 o 
  -2   6   3       21.95       20.27      2.26 o 
  -1   6   3       13.19       16.07      1.69 o 
   0   6   3      160.52      174.58      2.81 o 
   1   6   3       51.47       46.07      5.33 o 
   2   6   3        0.83       11.95      2.28 o 
   3   6   3       32.03       24.88      3.18 o 
   4   6   3       17.20       21.92      3.50 o 
   5   6   3      122.83      103.64      6.38 o 
   6   6   3        2.69        5.28      2.08 o 
   7   6   3       18.55       17.24      3.42 o 
   8   6   3       17.78       18.71      4.20 o 
   9   6   3        0.15        4.03      4.24 o 
  10   6   3        0.21        5.75      3.43 o 
 -11   7   3        0.00        9.53      4.44 o 
 -10   7   3        4.36        9.11      3.41 o 
  -9   7   3        0.34        4.61      2.83 o 
  -8   7   3        8.42        9.08      2.32 o 
  -7   7   3      100.04       80.84      7.06 o 
  -6   7   3      188.89      180.10      9.41 o 
  -5   7   3      223.55      211.16      7.19 o 
  -4   7   3       56.54       53.21      4.06 o 
  -3   7   3      217.26      218.02      6.20 o 
  -2   7   3      164.31      157.31      4.78 o 
  -1   7   3        4.26        8.97      2.15 o 
   0   7   3      214.81      199.44      5.43 o 
   1   7   3        1.99        4.87      2.44 o 
   2   7   3       62.79       68.44      5.07 o 
   3   7   3       22.07       18.91      2.67 o 
   4   7   3       20.69       17.17      2.74 o 
   5   7   3       29.59       18.69      3.12 o 
   6   7   3        0.56        9.80      3.61 o 
   7   7   3        3.23        3.87      4.07 o 
   8   7   3        1.67        8.28      3.07 o 
   9   7   3        7.85        9.18      3.29 o 
  10   7   3        8.65        9.27      4.19 o 
 -10   8   3       11.75       16.36      4.55 o 
  -9   8   3        4.16        7.80      2.76 o 
  -8   8   3       39.27       35.35      4.70 o 
  -7   8   3        5.21        6.69      2.76 o 
  -6   8   3        0.23        3.37      1.89 o 
  -5   8   3      126.66      127.44      5.74 o 
  -4   8   3       15.74       17.80      2.96 o 
  -3   8   3       83.87       85.18      6.44 o 
  -2   8   3       10.88       11.52      2.17 o 
  -1   8   3      269.35      262.58      6.40 o 
   0   8   3       10.44        7.83      3.67 o 
   1   8   3        2.56       10.31      2.54 o 
   2   8   3       21.32       18.74      3.64 o 
   3   8   3       59.31       61.11      5.81 o 
   4   8   3       34.24       28.89      4.45 o 
   5   8   3        5.66       15.57      3.77 o 
   6   8   3        4.10        5.87      4.13 o 
   7   8   3       23.39       17.12      4.43 o 
   8   8   3        0.26       10.69      5.69 o 
   9   8   3        5.45        8.64      3.83 o 
  -9   9   3       52.94       40.25      7.01 o 
  -8   9   3        3.30        5.11      3.27 o 
  -7   9   3       28.02       21.96      4.59 o 
  -6   9   3        3.73        6.42      2.86 o 
  -5   9   3        4.64        6.65      4.30 o 
  -4   9   3        3.83        4.50      2.26 o 
  -3   9   3      275.81      257.64      5.39 o 
  -2   9   3      898.76      881.57     12.56 o 
  -1   9   3       79.03       76.54      7.01 o 
   0   9   3       58.71       57.95      5.54 o 
   1   9   3        4.41        9.75      3.57 o 
   2   9   3       28.26       27.97      3.83 o 
   3   9   3       38.65       38.72      4.38 o 
   4   9   3        2.34        6.23      3.22 o 
   5   9   3        0.03        7.14      3.13 o 
   6   9   3        4.63        9.70      3.04 o 
   7   9   3       12.29       13.78      3.92 o 
   8   9   3        0.13        8.73      3.41 o 
   9   9   3        3.87        8.72      4.24 o 
  -8  10   3       13.03       13.32      2.41 o 
  -7  10   3        6.58        8.42      2.93 o 
  -6  10   3        3.17        7.07      2.21 o 
  -5  10   3        3.42        8.36      3.04 o 
  -4  10   3        0.56        2.08      2.82 o 
  -3  10   3        3.31        2.21      2.94 o 
  -2  10   3       14.34        9.52      2.54 o 
  -1  10   3       29.44       24.66      3.63 o 
   0  10   3        0.66        6.14      2.67 o 
   1  10   3        1.44        7.54      3.80 o 
   2  10   3        8.49       11.67      2.86 o 
   3  10   3        0.03        6.48      2.99 o 
   4  10   3       11.68       21.44      4.13 o 
   5  10   3       34.81       43.48      7.51 o 
   6  10   3       15.91       16.77      4.95 o 
   7  10   3       12.18       20.79      8.33 o 
   8  10   3        4.61        7.50      3.30 o 
  -7  11   3        1.55        2.41      3.75 o 
  -6  11   3        3.73        7.58      3.44 o 
  -5  11   3        6.30       19.36     11.20 o 
  -4  11   3       34.17       31.63      6.03 o 
  -3  11   3        1.29        6.13      3.41 o 
  -2  11   3        3.25        6.15      3.62 o 
  -1  11   3      108.96      103.37      7.54 o 
   0  11   3      272.29      283.10     21.78 o 
   1  11   3        0.23        8.93      3.58 o 
   2  11   3      103.23      101.02      9.18 o 
   3  11   3       23.66       18.05      4.04 o 
   4  11   3        0.09       10.37      6.56 o 
   5  11   3        2.28       10.49      3.55 o 
   6  11   3        0.24        6.41      2.97 o 
   7  11   3       27.20       25.00      6.29 o 
  -6  12   3       10.22        7.27      3.09 o 
  -5  12   3        0.59       10.04      5.83 o 
  -4  12   3        7.85       11.03      3.87 o 
  -3  12   3        0.15        9.97      4.28 o 
  -2  12   3        0.33        5.52      3.95 o 
  -1  12   3        0.96        8.04      3.34 o 
   0  12   3        0.00        4.69      3.53 o 
   1  12   3       52.86       48.39      9.02 o 
   2  12   3        0.04       10.57      4.46 o 
   3  12   3        9.04       14.07      5.78 o 
   4  12   3        0.12       13.39      5.21 o 
   5  12   3       10.81       14.24      6.44 o 
  -4  13   3        0.52        8.05      4.62 o 
  -3  13   3        0.01        8.60      4.53 o 
  -2  13   3       13.17       13.93      4.27 o 
  -1  13   3        1.44        6.34      3.13 o 
   0  13   3       31.59       24.30      5.77 o 
   1  13   3        0.54        5.92      3.92 o 
   2  13   3       97.09       63.67     12.60 o 
   3  13   3       11.00        9.32      5.34 o 
 -12   0   4        0.31        8.69      3.68 o 
 -11   0   4       50.52       59.62     12.29 o 
 -10   0   4        7.17       13.55      5.21 o 
  -9   0   4       30.28       40.53      5.33 o 
  -8   0   4      100.93       97.65     17.26 o 
  -7   0   4      290.06      277.96      8.18 o 
  -6   0   4      188.26      163.99      7.24 o 
  -5   0   4      489.92      485.56      9.94 o 
  -4   0   4       33.17       17.04      1.78 o 
  -3   0   4      117.63      136.11      2.84 o 
  -2   0   4      838.85      768.73      8.03 o 
  -1   0   4      841.25      848.68     16.87 o 
   0   0   4        1.59        9.88      1.91 o 
   1   0   4      456.92      461.99      9.22 o 
   2   0   4      875.16      786.37     11.12 o 
   3   0   4     1242.85     1284.17     17.41 o 
   4   0   4     2337.13     2486.17     37.07 o 
   5   0   4      781.53      795.39     15.65 o 
   6   0   4       66.96       56.94      5.75 o 
   7   0   4        4.38        4.33      2.21 o 
   8   0   4        1.82        6.14      5.36 o 
   9   0   4       23.33       29.89     14.53 o 
  10   0   4      222.77      257.11     51.30 o 
  11   0   4       39.25       25.54     10.94 o 
  12   0   4        0.44        7.05      4.82 o 
 -12   1   4        0.25        5.03      3.39 o 
 -11   1   4       15.05       16.78      3.82 o 
 -10   1   4       59.42       60.61      5.87 o 
  -9   1   4        2.46        5.82      2.73 o 
  -8   1   4       79.65       67.14      5.27 o 
  -7   1   4        7.96       10.39      2.04 o 
  -6   1   4       93.78       82.92      3.98 o 
  -5   1   4       73.50       98.11      3.31 o 
  -4   1   4      506.21      474.84      7.19 o 
  -3   1   4       13.24       18.15      1.15 o 
  -2   1   4       85.22       76.50      1.88 o 
  -1   1   4     9395.04     8925.83     39.01 o 
   0   1   4       62.40       73.28      1.75 o 
   1   1   4      316.66      274.62      3.21 o 
   2   1   4     1296.54     1289.98     10.36 o 
   3   1   4       13.16       14.62      1.34 o 
   4   1   4      346.05      367.00      6.38 o 
   5   1   4       16.97        5.50      1.63 o 
   6   1   4        3.81        4.40      1.87 o 
   7   1   4        0.35        4.48      2.03 o 
   8   1   4      191.59      194.29      5.71 o 
   9   1   4        0.02        2.25      1.93 o 
  10   1   4        5.73        8.18      3.44 o 
  11   1   4       13.42       12.65      3.68 o 
 -12   2   4       10.24       13.10      3.45 o 
 -11   2   4      107.97      123.27     10.23 o 
 -10   2   4        1.43        0.45      3.00 o 
  -9   2   4       45.40       39.60      4.62 o 
  -8   2   4       58.56       62.89      5.35 o 
  -7   2   4        0.01        4.39      1.90 o 
  -6   2   4        0.48        4.08      1.50 o 
  -5   2   4      168.87      157.26      5.22 o 
  -4   2   4      613.25      560.48      8.32 o 
  -3   2   4       14.82       22.78      1.59 o 
  -2   2   4      264.94      281.97      3.60 o 
  -1   2   4      266.44      254.70      3.01 o 
   0   2   4     1884.47     1710.75      7.23 o 
   1   2   4     2667.92     2484.23     14.23 o 
   2   2   4      210.01      187.75      2.95 o 
   3   2   4        6.91        9.78      2.32 o 
   4   2   4       13.64        5.71      1.78 o 
   5   2   4       84.16       81.64      4.78 o 
   6   2   4      295.64      319.61      4.83 o 
   7   2   4      123.88      125.47      5.44 o 
   8   2   4      274.93      279.64      8.44 o 
   9   2   4       38.98       37.16      3.87 o 
  10   2   4        0.00        2.97      3.76 o 
  11   2   4        1.02        7.01      2.32 o 
 -12   3   4        1.45        5.53      2.64 o 
 -11   3   4        0.24        6.33      4.40 o 
 -10   3   4        6.90       11.53      3.47 o 
  -9   3   4      194.40      193.94      8.97 o 
  -8   3   4      187.67      172.76     10.73 o 
  -7   3   4        9.33        8.66      2.48 o 
  -6   3   4       69.40       67.51      3.88 o 
  -5   3   4       73.36       72.46      4.58 o 
  -4   3   4       20.29       17.30      1.86 o 
  -3   3   4     1396.45     1364.21     11.62 o 
  -2   3   4      265.23      280.07      3.70 o 
  -1   3   4      220.20      199.64      2.98 o 
   0   3   4      726.78      665.16      8.16 o 
   1   3   4       73.70       53.77      2.82 o 
   2   3   4      187.74      186.74      2.55 o 
   3   3   4      214.03      191.68      3.54 o 
   4   3   4      159.24      152.74      4.32 o 
   5   3   4       16.37       24.87      2.48 o 
   6   3   4      467.44      522.42     10.61 o 
   7   3   4       23.08       21.27      3.40 o 
   8   3   4       62.40       46.51      6.05 o 
   9   3   4        0.78        4.14      3.12 o 
  10   3   4        3.17        7.43      3.11 o 
  11   3   4        0.94        7.38      3.10 o 
 -12   4   4        0.12        6.50      2.19 o 
 -11   4   4        3.13       10.33      2.33 o 
 -10   4   4      100.52       90.46      7.07 o 
  -9   4   4      173.05      167.87      8.64 o 
  -8   4   4       66.32       68.80      5.59 o 
  -7   4   4       32.94       30.07      5.38 o 
  -6   4   4      105.35       99.19      7.83 o 
  -5   4   4       14.70        9.74      1.25 o 
  -4   4   4       65.77       55.56      3.00 o 
  -3   4   4      318.15      354.28      4.36 o 
  -2   4   4      593.96      584.93      8.30 o 
  -1   4   4      616.80      710.11      6.97 o 
   0   4   4      459.67      394.73      9.12 o 
   1   4   4       72.92       63.02      5.14 o 
   2   4   4       31.98       47.01      1.87 o 
   3   4   4      105.65      117.78      4.23 o 
   4   4   4      396.42      378.44      5.72 o 
   5   4   4      256.70      259.62      5.07 o 
   6   4   4       49.45       52.88      5.34 o 
   7   4   4        0.21        3.69      2.55 o 
   8   4   4        3.63        6.67      2.65 o 
   9   4   4       41.69       39.68      4.98 o 
  10   4   4       26.98       22.27      3.49 o 
  11   4   4        0.45        5.52      2.67 o 
 -11   5   4        0.00        5.06      2.53 o 
 -10   5   4        0.03        3.98      3.32 o 
  -9   5   4        0.24        5.12      2.71 o 
  -8   5   4       21.40       15.27      3.09 o 
  -7   5   4      180.87      192.92      8.04 o 
  -6   5   4      730.38      741.99     14.51 o 
  -5   5   4        2.15        2.46      1.63 o 
  -4   5   4      189.80      168.96      3.63 o 
  -3   5   4        9.03        7.96      1.47 o 
  -2   5   4      105.98      104.71      3.81 o 
  -1   5   4       95.19      118.37      3.51 o 
   0   5   4       58.47       74.48      2.99 o 
   1   5   4      234.75      191.74      9.76 o 
   2   5   4      401.48      395.47     13.14 o 
   3   5   4       30.82       43.75      2.82 o 
   4   5   4       42.42       49.59      3.44 o 
   5   5   4      121.78       95.11      4.13 o 
   6   5   4       26.38       19.10      3.33 o 
   7   5   4       26.12       23.77      4.12 o 
   8   5   4        0.18        7.16      3.39 o 
   9   5   4       10.44        9.24      3.19 o 
  10   5   4        4.52       10.03      4.95 o 
  11   5   4        0.26       10.50      3.15 o 
 -11   6   4        0.20        7.80      2.60 o 
 -10   6   4        0.00        5.64      2.90 o 
  -9   6   4        0.09        9.18      3.21 o 
  -8   6   4        2.78        6.48      3.18 o 
  -7   6   4      196.38      187.81      7.96 o 
  -6   6   4     1026.66     1053.32     11.18 o 
  -5   6   4        0.76       -0.34      2.15 o 
  -4   6   4       69.58       73.20      4.11 o 
  -3   6   4       11.91        7.11      1.94 o 
  -2   6   4       37.27       29.05      2.57 o 
  -1   6   4       66.29       69.70      2.58 o 
   0   6   4        4.57        4.78      1.88 o 
   1   6   4      548.81      603.70      9.18 o 
   2   6   4      715.34      690.46     21.59 o 
   3   6   4      281.62      317.65     13.07 o 
   4   6   4        2.66        3.64      1.61 o 
   5   6   4       50.73       46.49      4.34 o 
   6   6   4       19.88       17.76      3.41 o 
   7   6   4       65.25       60.15      6.26 o 
   8   6   4       12.18        9.82      4.86 o 
   9   6   4        4.21       15.62      5.11 o 
  10   6   4        0.16        7.50      4.02 o 
 -11   7   4        3.41       13.96      6.19 o 
 -10   7   4        1.77        5.41      2.41 o 
  -9   7   4        4.08        9.57      2.95 o 
  -8   7   4       13.76       16.65      3.19 o 
  -7   7   4       13.38       15.24      3.10 o 
  -6   7   4       66.25       68.06      5.04 o 
  -5   7   4      192.97      173.08      9.45 o 
  -4   7   4      809.08      804.68     12.44 o 
  -3   7   4       65.09       70.53      4.91 o 
  -2   7   4       96.93      101.22      6.65 o 
  -1   7   4       10.49       14.60      2.06 o 
   0   7   4      387.19      380.05      9.61 o 
   1   7   4       18.17       22.35      3.39 o 
   2   7   4      155.11      193.81     14.95 o 
   3   7   4        2.11        7.93      2.40 o 
   4   7   4       91.08       84.16      7.25 o 
   5   7   4       12.78        7.00      2.49 o 
   6   7   4        7.24        7.84      3.44 o 
   7   7   4        7.99        4.55      4.10 o 
   8   7   4       15.39       16.88      4.59 o 
   9   7   4       14.36       14.78      6.00 o 
  10   7   4        3.92        8.35      4.45 o 
 -10   8   4        4.24        5.56      1.99 o 
  -9   8   4        0.14        6.63      3.04 o 
  -8   8   4       79.13       72.80      7.10 o 
  -7   8   4       33.37       22.19      3.13 o 
  -6   8   4        4.08        5.67      2.54 o 
  -5   8   4       77.26       80.86      5.61 o 
  -4   8   4       50.30       55.46      3.74 o 
  -3   8   4       27.27       24.53      2.89 o 
  -2   8   4        1.06        2.64      1.77 o 
  -1   8   4       53.13       59.25      4.62 o 
   0   8   4      135.03      122.81      7.89 o 
   1   8   4       10.97       13.43      3.04 o 
   2   8   4       65.98       69.78      6.36 o 
   3   8   4        0.35        5.80      2.21 o 
   4   8   4       30.29       30.39      4.13 o 
   5   8   4       73.07       63.97      7.36 o 
   6   8   4        7.10        9.74      3.26 o 
   7   8   4        4.02       12.61      3.30 o 
   8   8   4        1.68        9.70      3.69 o 
   9   8   4        2.20        8.49      3.11 o 
  -9   9   4        1.69        2.51      2.60 o 
  -8   9   4       22.45       15.65      3.99 o 
  -7   9   4        0.37       11.26      5.24 o 
  -6   9   4       11.54       16.79      3.76 o 
  -5   9   4        2.92        5.68      2.51 o 
  -4   9   4        0.00        3.44      1.84 o 
  -3   9   4       75.45       78.28      4.91 o 
  -2   9   4       90.21       94.74      7.54 o 
  -1   9   4       33.37       38.33      4.59 o 
   0   9   4       71.08       70.96      5.79 o 
   1   9   4        9.25       11.55      2.90 o 
   2   9   4        4.98        6.93      2.19 o 
   3   9   4       41.96       49.77      5.71 o 
   4   9   4       11.30       17.27      3.81 o 
   5   9   4       73.29       52.13      6.34 o 
   6   9   4        3.97        5.44      1.98 o 
   7   9   4        7.60        8.85      3.82 o 
   8   9   4        3.61        9.60      4.45 o 
  -8  10   4        3.65        7.78      3.59 o 
  -7  10   4        0.70        9.25      3.76 o 
  -6  10   4        6.70       10.14      3.27 o 
  -5  10   4        1.55        6.13      4.58 o 
  -4  10   4        0.43       12.05      5.27 o 
  -3  10   4       21.00       19.10      3.69 o 
  -2  10   4       17.40       14.10      3.01 o 
  -1  10   4        2.58        7.08      2.27 o 
   0  10   4        2.77        4.71      2.96 o 
   1  10   4       10.56       18.26      3.61 o 
   2  10   4        3.53        5.94      2.74 o 
   3  10   4        6.67        9.53      3.99 o 
   4  10   4        9.66       15.28      4.32 o 
   5  10   4        0.24        3.79      3.69 o 
   6  10   4        4.65       15.95      5.11 o 
   7  10   4        0.14       10.46      4.32 o 
  -7  11   4        4.32       24.45     13.61 o 
  -6  11   4        4.14        1.32      5.45 o 
  -5  11   4        2.94        8.02      5.32 o 
  -4  11   4       25.10       30.33      9.08 o 
  -3  11   4        6.89        7.42      3.25 o 
  -2  11   4        0.99        1.28      3.45 o 
  -1  11   4        0.16        7.51      3.93 o 
   0  11   4      286.30      281.15     16.35 o 
   1  11   4        5.40        4.21      2.50 o 
   2  11   4       10.41        9.54      2.44 o 
   3  11   4       31.55       29.21      5.52 o 
   4  11   4        1.32        4.40      3.33 o 
   5  11   4       14.85        7.95      4.57 o 
   6  11   4        2.11        5.95      2.97 o 
  -6  12   4        6.98       11.81      5.80 o 
  -5  12   4        0.11        6.34      2.90 o 
  -4  12   4        0.54        6.30      8.86 o 
  -3  12   4        0.15       10.04      3.60 o 
  -2  12   4        0.47       10.37      3.17 o 
  -1  12   4        1.52        5.62      3.28 o 
   0  12   4       17.15       13.22      4.55 o 
   1  12   4        2.95       11.88      4.52 o 
   2  12   4        0.01        3.22      2.52 o 
   3  12   4        2.38        8.91      4.96 o 
   4  12   4        0.01       13.51      5.19 o 
   5  12   4        0.21        6.41      3.01 o 
  -3  13   4        1.02       11.94      3.48 o 
  -2  13   4        0.10        8.43      3.96 o 
  -1  13   4        0.05        6.47      3.48 o 
   0  13   4        1.09        8.13      3.97 o 
   1  13   4        1.52       10.75      3.57 o 
   2  13   4       52.41       54.66      7.11 o 
 -12   1   5       29.03       19.66      4.44 o 
 -11   1   5       21.05       25.24      6.25 o 
 -10   1   5       77.47       71.73      6.10 o 
  -9   1   5        0.46        7.37      3.57 o 
  -8   1   5       26.42       21.09      3.51 o 
  -7   1   5       66.35       69.49      4.62 o 
  -6   1   5      216.85      221.46      5.57 o 
  -5   1   5       59.31       60.49      3.43 o 
  -4   1   5        2.69        4.67      1.22 o 
  -3   1   5        3.41        1.64      1.43 o 
  -2   1   5      711.23      694.20      7.64 o 
  -1   1   5      282.29      273.83      2.77 o 
   0   1   5       23.95       25.74      1.95 o 
   1   1   5        0.59        1.19      1.09 o 
   2   1   5        9.04        8.82      1.94 o 
   3   1   5       32.97       43.40      3.77 o 
   4   1   5      314.18      356.46      7.26 o 
   5   1   5       29.34       20.28      2.42 o 
   6   1   5       22.87       16.21      3.49 o 
   7   1   5        0.05        5.34      2.41 o 
   8   1   5       28.07       28.68      5.95 o 
   9   1   5       25.45       21.32      2.98 o 
  10   1   5       10.83       12.95      4.18 o 
  11   1   5        9.00        9.37      3.71 o 
 -12   2   5       12.91       17.98      4.17 o 
 -11   2   5       49.80       38.30      6.69 o 
 -10   2   5       94.68       78.64      6.31 o 
  -9   2   5        1.72        9.32      3.18 o 
  -8   2   5      212.46      206.55      4.43 o 
  -7   2   5      142.47      152.49      5.95 o 
  -6   2   5       32.13       32.64      2.54 o 
  -5   2   5      103.99      128.97      6.95 o 
  -4   2   5      333.07      396.53      5.85 o 
  -3   2   5     1150.33     1144.03     10.43 o 
  -2   2   5        3.88        0.16      0.81 o 
  -1   2   5       17.35        4.98      0.80 o 
   0   2   5      183.98      179.93      3.41 o 
   1   2   5       56.69       57.52      2.64 o 
   2   2   5       42.00       42.36      2.25 o 
   3   2   5       74.78       88.70      3.75 o 
   4   2   5      646.65      663.43     10.14 o 
   5   2   5       24.25       43.45      3.63 o 
   6   2   5       57.51       66.78      3.59 o 
   7   2   5        2.67        6.23      2.36 o 
   8   2   5      107.45       99.58      6.39 o 
   9   2   5        8.13        9.05      2.77 o 
  10   2   5        0.00        9.21      5.48 o 
  11   2   5        7.56        6.83      4.27 o 
 -12   3   5        1.40        8.16      2.36 o 
 -11   3   5        0.40        3.03      3.79 o 
 -10   3   5        0.70        3.28      3.66 o 
  -9   3   5       42.11       50.32      5.50 o 
  -8   3   5       87.57       83.58      6.21 o 
  -7   3   5       21.79       20.02      3.63 o 
  -6   3   5       42.94       45.15      3.78 o 
  -5   3   5       49.49       44.97      2.86 o 
  -4   3   5      115.60      129.77      3.96 o 
  -3   3   5     4579.34     5012.99     20.42 o 
  -2   3   5       58.68       58.75      3.43 o 
  -1   3   5      437.81      522.29      5.43 o 
   0   3   5       53.50       77.51      3.18 o 
   1   3   5      110.18      102.03      2.80 o 
   2   3   5      134.80      102.36      4.82 o 
   3   3   5      276.91      228.92      4.44 o 
   4   3   5       53.82       61.85      4.36 o 
   5   3   5       17.56       11.27      2.05 o 
   6   3   5      108.22      108.71      6.39 o 
   7   3   5        1.04        5.53      1.86 o 
   8   3   5       52.33       61.20      5.16 o 
   9   3   5       10.87       12.23      3.28 o 
  10   3   5        2.19        6.78      2.53 o 
  11   3   5        0.08        7.39      3.53 o 
 -12   4   5        1.32        8.90      3.19 o 
 -11   4   5        0.12        5.49      2.62 o 
 -10   4   5       15.24       15.70      3.81 o 
  -9   4   5       62.36       62.90      5.71 o 
  -8   4   5      141.27      141.04      9.96 o 
  -7   4   5      111.07      119.17      6.80 o 
  -6   4   5      221.95      199.45      9.58 o 
  -5   4   5       22.92       30.25      2.28 o 
  -4   4   5        9.18        6.06      1.82 o 
  -3   4   5        0.76        1.86      1.60 o 
  -2   4   5      200.19      239.83      4.75 o 
  -1   4   5      300.95      327.19      7.01 o 
   0   4   5       95.84      115.39      2.69 o 
   1   4   5       58.66       65.87      3.19 o 
   2   4   5      480.46      474.43      7.44 o 
   3   4   5       27.71       29.73      2.10 o 
   4   4   5      178.56      180.37      6.23 o 
   5   4   5        6.44       10.23      2.06 o 
   6   4   5      633.74      597.11     17.15 o 
   7   4   5      217.43      195.81     11.12 o 
   8   4   5        0.96        6.05      3.53 o 
   9   4   5        1.12        3.65      2.81 o 
  10   4   5        0.62        2.04      2.76 o 
  11   4   5        1.28       10.45      4.40 o 
 -11   5   5        3.99        2.59      3.66 o 
 -10   5   5        0.00        5.14      3.17 o 
  -9   5   5        0.32       12.65      2.97 o 
  -8   5   5       12.29       13.46      2.89 o 
  -7   5   5       42.79       41.56      4.47 o 
  -6   5   5      387.94      374.24      9.19 o 
  -5   5   5      838.49      856.92      7.76 o 
  -4   5   5      648.13      658.50      7.75 o 
  -3   5   5        8.51       14.16      1.88 o 
  -2   5   5      112.46      135.31      5.32 o 
  -1   5   5        9.40       13.15      1.92 o 
   0   5   5      252.84      248.78      4.06 o 
   1   5   5      368.61      369.28      7.06 o 
   2   5   5      100.05       93.22      5.59 o 
   3   5   5        7.33        6.57      1.85 o 
   4   5   5       33.04       23.24      2.17 o 
   5   5   5      205.00      192.50     15.57 o 
   6   5   5      333.33      380.21     18.26 o 
   7   5   5        0.04        5.76      2.93 o 
   8   5   5        0.38        6.98      2.52 o 
   9   5   5        1.35        8.26      3.55 o 
  10   5   5       15.67       18.65      4.71 o 
 -11   6   5        1.21        3.05      2.60 o 
 -10   6   5        2.37        2.51      2.89 o 
  -9   6   5        8.21        8.94      2.59 o 
  -8   6   5        2.25        5.28      2.34 o 
  -7   6   5       14.28       16.25      3.51 o 
  -6   6   5        5.72        7.26      2.56 o 
  -5   6   5       96.28       97.39      5.87 o 
  -4   6   5       13.85        9.40      2.09 o 
  -3   6   5       12.70       24.17      3.55 o 
  -2   6   5        2.90        7.52      1.98 o 
  -1   6   5       10.01       11.22      2.40 o 
   0   6   5       26.69       27.96      2.87 o 
   1   6   5       98.74      111.77      6.58 o 
   2   6   5       86.13       86.77      5.73 o 
   3   6   5       32.96       29.24      3.26 o 
   4   6   5      154.41      166.67      6.96 o 
   5   6   5        9.99        7.15      1.97 o 
   6   6   5        5.93       13.07      4.40 o 
   7   6   5       21.36       18.20      5.06 o 
   8   6   5       80.17       69.15      7.23 o 
   9   6   5       17.15       19.49      4.66 o 
  10   6   5        1.15       10.04      3.65 o 
 -10   7   5        0.13        3.85      2.08 o 
  -9   7   5        0.92        8.19      4.56 o 
  -8   7   5        9.43       15.62      3.85 o 
  -7   7   5       31.70       27.16      4.02 o 
  -6   7   5       15.81       14.54      3.35 o 
  -5   7   5       17.02       10.13      2.36 o 
  -4   7   5      663.75      689.74     20.92 o 
  -3   7   5        8.85        7.31      2.08 o 
  -2   7   5      101.06      111.24      4.71 o 
  -1   7   5        8.01        4.53      2.11 o 
   0   7   5        8.47        9.41      2.65 o 
   1   7   5       15.01       20.64      5.09 o 
   2   7   5        0.61        1.88      3.32 o 
   3   7   5      993.00     1044.17     22.60 o 
   4   7   5       63.88       59.74      5.57 o 
   5   7   5       12.87       13.83      3.34 o 
   6   7   5        7.31        9.31      3.60 o 
   7   7   5        1.35       13.10      3.03 o 
   8   7   5        0.87       11.14      4.27 o 
   9   7   5        2.58       13.70      3.87 o 
 -10   8   5        4.08        9.71      3.58 o 
  -9   8   5        6.28       10.77      3.00 o 
  -8   8   5       40.33       19.49      3.50 o 
  -7   8   5       47.98       31.48      4.69 o 
  -6   8   5        0.23        9.60      2.67 o 
  -5   8   5       13.04       14.61      3.50 o 
  -4   8   5        8.65        8.41      2.41 o 
  -3   8   5        0.50        7.36      3.61 o 
  -2   8   5       15.40       13.26      2.35 o 
  -1   8   5       13.24       14.85      2.91 o 
   0   8   5       27.00       35.95      3.94 o 
   1   8   5       42.36       40.98      3.71 o 
   2   8   5        0.85        5.03      3.52 o 
   3   8   5      128.26      145.90      7.89 o 
   4   8   5       36.27       31.05      5.13 o 
   5   8   5       15.21       15.87      4.22 o 
   6   8   5       25.00       22.69      4.91 o 
   7   8   5        0.72        4.86      3.56 o 
   8   8   5        0.26        6.66      2.94 o 
   9   8   5        0.29        8.99      3.61 o 
  -9   9   5        0.45        3.74      3.50 o 
  -8   9   5       53.43       45.24      7.73 o 
  -7   9   5        0.00        7.19      2.39 o 
  -6   9   5        0.25        7.00      2.43 o 
  -5   9   5        7.13        5.46      2.14 o 
  -4   9   5       10.85       13.00      3.03 o 
  -3   9   5        0.20        1.28      1.47 o 
  -2   9   5      610.90      563.33     11.74 o 
  -1   9   5      287.92      307.08     13.50 o 
   0   9   5       73.31       74.30      5.72 o 
   1   9   5      131.76      137.79      8.75 o 
   2   9   5       34.73       33.63      4.77 o 
   3   9   5        1.69        3.47      1.90 o 
   4   9   5       16.45       15.77      5.24 o 
   5   9   5       59.04       71.20      8.30 o 
   6   9   5        7.56        8.19      4.24 o 
   7   9   5       11.28       13.58      6.37 o 
   8   9   5        4.29        6.80      3.89 o 
  -8  10   5        2.02        4.28      2.32 o 
  -7  10   5        2.97        3.73      2.76 o 
  -6  10   5        2.62        5.21      3.36 o 
  -5  10   5        0.50        9.31      4.05 o 
  -4  10   5        9.83       12.14      3.55 o 
  -3  10   5        1.53        5.21      2.73 o 
  -2  10   5        0.32        6.79      2.48 o 
  -1  10   5       20.67       18.03      3.96 o 
   0  10   5        2.15       12.49      2.84 o 
   1  10   5       11.33       21.59      4.21 o 
   2  10   5        3.87        4.14      2.30 o 
   3  10   5        3.71        7.02      3.17 o 
   4  10   5        9.38        9.66      4.36 o 
   5  10   5        1.77       10.72      3.90 o 
   6  10   5        0.71        5.60      3.85 o 
   7  10   5        2.36        8.02      3.42 o 
  -7  11   5        3.11        6.64      3.43 o 
  -6  11   5        6.41       14.29      4.27 o 
  -5  11   5        0.51        4.70      3.13 o 
  -4  11   5       58.85       73.12     12.55 o 
  -3  11   5       18.26       16.92      4.66 o 
  -2  11   5        2.63        6.38      3.75 o 
  -1  11   5        4.61        8.02      2.88 o 
   0  11   5      102.40       92.14      8.10 o 
   1  11   5      210.03      206.98     13.08 o 
   2  11   5        0.40        5.69      2.97 o 
   3  11   5        0.03        7.70      3.55 o 
   4  11   5        0.24        1.68      2.96 o 
   5  11   5        1.67        4.66      3.67 o 
   6  11   5        0.79        2.92      4.01 o 
  -5  12   5        5.78        8.94      4.31 o 
  -4  12   5        1.31       12.69      6.33 o 
  -3  12   5        2.43        3.18      3.57 o 
  -2  12   5        0.05        6.69      2.73 o 
  -1  12   5        2.66        7.44      3.48 o 
   0  12   5        1.27        3.29      3.65 o 
   1  12   5       12.44        9.58      3.25 o 
   2  12   5       15.48       15.60      5.50 o 
   3  12   5        0.00        5.94      4.89 o 
   4  12   5        0.26        9.76      4.42 o 
  -3  13   5        3.64        8.10      2.72 o 
  -2  13   5        1.08        5.81      2.57 o 
  -1  13   5       13.07       12.43      5.47 o 
   0  13   5        0.02        4.94      2.99 o 
   1  13   5       26.84       14.99      3.94 o 
   2  13   5        3.03        8.07      4.62 o 
 -12   0   6       49.60       40.28     15.76 o 
 -11   0   6        0.52        2.01      7.13 o 
 -10   0   6       99.64       90.09     11.89 o 
  -9   0   6       44.04       49.80      6.28 o 
  -8   0   6       18.04       24.37      4.42 o 
  -7   0   6      334.94      313.49     10.54 o 
  -6   0   6      318.99      272.21     16.73 o 
  -5   0   6     1185.32     1405.62     23.76 o 
  -4   0   6      407.26      363.91      6.46 o 
  -3   0   6      550.35      559.51     16.47 o 
  -2   0   6      259.87      261.96     31.92 o 
  -1   0   6      928.70      874.82      7.51 o 
   0   0   6     2217.90     2300.64     26.61 o 
   1   0   6     1086.72     1103.88     11.69 o 
   2   0   6     1828.67     2318.29     48.28 o 
   3   0   6       16.65       24.70      4.71 o 
   4   0   6      755.57      788.98     27.90 o 
   5   0   6        2.15        6.30      3.75 o 
   6   0   6        0.86        2.39      3.05 o 
   7   0   6      261.32      237.06      8.11 o 
   8   0   6       37.30       44.34      4.85 o 
   9   0   6       75.49       69.04     10.71 o 
  10   0   6        4.14        3.61      7.05 o 
  11   0   6        0.02        3.64      5.05 o 
 -12   1   6       25.82       24.78      5.04 o 
 -11   1   6        8.25       14.00      3.70 o 
 -10   1   6       85.11       92.86      7.62 o 
  -9   1   6        1.64        3.29      3.79 o 
  -8   1   6       33.40       31.02      3.31 o 
  -7   1   6       18.63       15.54      2.06 o 
  -6   1   6       53.05       54.67      3.86 o 
  -5   1   6       43.56       60.68      3.96 o 
  -4   1   6       76.18       63.48      4.02 o 
  -3   1   6     1992.38     1965.01     15.08 o 
  -2   1   6      807.12      798.48      6.64 o 
  -1   1   6       22.81       16.68      1.70 o 
   0   1   6        4.68        2.09      0.90 o 
   1   1   6       93.26      122.23      2.73 o 
   2   1   6     2240.47     2206.67     33.77 o 
   3   1   6      119.04      150.80      6.44 o 
   4   1   6      183.86      175.62      6.14 o 
   5   1   6        0.01        5.73      3.17 o 
   6   1   6       56.34       63.67      4.17 o 
   7   1   6        0.48        1.92      2.48 o 
   8   1   6       36.36       35.36      3.33 o 
   9   1   6       94.76       97.21      7.11 o 
  10   1   6       14.19       13.10      3.08 o 
  11   1   6       17.80       23.86      4.81 o 
 -12   2   6        0.07        1.43      3.05 o 
 -11   2   6       15.65       12.03      2.89 o 
 -10   2   6       37.32       39.32      4.13 o 
  -9   2   6       59.80       51.29      4.90 o 
  -8   2   6       16.68       21.39      2.79 o 
  -7   2   6       40.49       49.59      3.92 o 
  -6   2   6       12.64       23.69      2.62 o 
  -5   2   6       13.49        5.62      1.18 o 
  -4   2   6        0.87        1.94      1.09 o 
  -3   2   6     1467.25     1666.10     21.13 o 
  -2   2   6     2296.12     2411.48     18.52 o 
  -1   2   6       28.46       39.79      2.34 o 
   0   2   6      654.87      675.71      7.67 o 
   1   2   6       16.25       24.91      1.94 o 
   2   2   6     3746.03     4029.14     33.75 o 
   3   2   6      753.97      842.74     11.27 o 
   4   2   6      126.06      147.81      4.88 o 
   5   2   6        0.06        3.92      2.57 o 
   6   2   6        3.84        4.86      2.67 o 
   7   2   6        3.33        6.14      3.05 o 
   8   2   6       30.38       27.87      4.07 o 
   9   2   6       53.63       48.02      5.98 o 
  10   2   6        9.95        7.94      3.05 o 
  11   2   6        1.51        6.91      4.56 o 
 -12   3   6        0.23        2.66      2.51 o 
 -11   3   6        0.00        4.07      2.63 o 
 -10   3   6        3.51       11.97      3.03 o 
  -9   3   6       10.51       15.30      3.49 o 
  -8   3   6      344.35      342.09     10.72 o 
  -7   3   6        1.51        4.19      1.47 o 
  -6   3   6      164.63      167.58      4.20 o 
  -5   3   6       81.33       73.23      3.94 o 
  -4   3   6      123.46      112.33      3.85 o 
  -3   3   6        0.14        3.03      1.10 o 
  -2   3   6      162.27      218.57      3.42 o 
  -1   3   6     1211.27     1268.38     11.76 o 
   0   3   6       84.12       81.89      2.79 o 
   1   3   6       67.99       52.04      2.22 o 
   2   3   6      178.69      132.85      5.29 o 
   3   3   6       34.60       33.51      2.77 o 
   4   3   6      576.81      611.44      8.51 o 
   5   3   6       50.72       46.51      4.11 o 
   6   3   6      184.42      186.52      7.47 o 
   7   3   6       63.67       47.78      3.98 o 
   8   3   6       10.53       14.54      3.25 o 
   9   3   6        9.09        8.84      3.22 o 
  10   3   6        1.41        3.90      1.83 o 
  11   3   6        3.13        3.91      3.18 o 
 -12   4   6        1.63        2.19      2.75 o 
 -11   4   6       14.78       17.45      4.84 o 
 -10   4   6        3.55        7.48      2.51 o 
  -9   4   6       76.90       74.24      6.94 o 
  -8   4   6       26.55       30.84      5.06 o 
  -7   4   6        0.12        3.96      2.39 o 
  -6   4   6       25.64       20.89      2.68 o 
  -5   4   6       56.58       50.44      3.59 o 
  -4   4   6      200.01      195.68      5.06 o 
  -3   4   6        1.74        3.33      1.32 o 
  -2   4   6      187.41      188.67      6.85 o 
  -1   4   6     1570.64     1694.77     15.44 o 
   0   4   6     2036.11     2240.03     23.89 o 
   1   4   6      482.06      464.48      7.02 o 
   2   4   6       90.71       88.61      4.13 o 
   3   4   6      315.06      293.03      6.20 o 
   4   4   6       27.20       35.03      3.80 o 
   5   4   6       32.67       32.42      2.80 o 
   6   4   6       89.45       81.54      6.15 o 
   7   4   6        0.01        9.76      2.66 o 
   8   4   6        0.35        7.45      3.23 o 
   9   4   6        4.25        6.22      2.71 o 
  10   4   6        5.59        4.39      2.84 o 
 -11   5   6        0.12        7.72      2.65 o 
 -10   5   6        9.36       11.13      2.51 o 
  -9   5   6        4.70        5.04      3.46 o 
  -8   5   6        0.56        6.74      2.91 o 
  -7   5   6        7.05        9.55      3.22 o 
  -6   5   6      381.07      368.41     11.30 o 
  -5   5   6      499.73      476.46      8.93 o 
  -4   5   6       21.62       18.55      3.23 o 
  -3   5   6        0.43        3.61      1.71 o 
  -2   5   6        8.04        2.40      1.35 o 
  -1   5   6       28.52       43.41      2.88 o 
   0   5   6       31.28       42.90      2.68 o 
   1   5   6      280.67      274.83      4.50 o 
   2   5   6       22.38       24.74      2.21 o 
   3   5   6       15.26        9.75      2.27 o 
   4   5   6      297.42      292.52      9.88 o 
   5   5   6        0.02        5.12      2.16 o 
   6   5   6       12.97       14.95      3.22 o 
   7   5   6        4.16        7.10      3.17 o 
   8   5   6        0.31        9.41      4.25 o 
   9   5   6        0.02        1.62      3.50 o 
  10   5   6        0.90        8.03      3.57 o 
 -11   6   6        0.00        7.20      2.60 o 
 -10   6   6        0.26        9.95      2.96 o 
  -9   6   6        1.20        8.15      3.34 o 
  -8   6   6        0.65        4.57      2.28 o 
  -7   6   6        0.00        5.36      2.45 o 
  -6   6   6        2.06        0.68      2.26 o 
  -5   6   6      140.67      160.66      6.52 o 
  -4   6   6       34.99       37.76      3.50 o 
  -3   6   6      254.20      261.48      5.85 o 
  -2   6   6       85.08       85.49      4.41 o 
  -1   6   6       20.25       15.96      1.87 o 
   0   6   6      223.94      233.09      6.60 o 
   1   6   6      322.46      328.03      8.08 o 
   2   6   6      117.65      120.05      6.64 o 
   3   6   6       91.00       94.58      7.33 o 
   4   6   6      329.91      324.75     11.80 o 
   5   6   6      174.12      147.48     10.12 o 
   6   6   6        5.68        3.23      3.62 o 
   7   6   6       11.61        6.30      3.74 o 
   8   6   6        0.72        6.86      3.18 o 
   9   6   6        3.37        7.54      3.69 o 
  10   6   6        0.54        5.38      3.36 o 
 -10   7   6        3.35        7.08      2.37 o 
  -9   7   6        0.61        8.45      3.56 o 
  -8   7   6       19.60       22.20      5.26 o 
  -7   7   6       55.27       58.00      4.94 o 
  -6   7   6       11.62       11.86      3.27 o 
  -5   7   6        2.72        7.26      2.47 o 
  -4   7   6      313.78      298.81      9.78 o 
  -3   7   6      188.65      158.00      7.16 o 
  -2   7   6      155.46      126.94      5.50 o 
  -1   7   6       22.82       12.96      1.79 o 
   0   7   6      148.01      174.41      6.72 o 
   1   7   6        6.95       12.52      3.10 o 
   2   7   6       28.05       33.25      3.78 o 
   3   7   6        9.36        8.74      2.83 o 
   4   7   6        8.60        9.73      4.69 o 
   5   7   6        2.41       11.57      4.11 o 
   6   7   6        1.23       12.03      3.83 o 
   7   7   6        1.89        9.95      3.09 o 
   8   7   6       15.40       14.16      5.82 o 
   9   7   6       12.71       19.51      5.00 o 
 -10   8   6        0.40       10.16      3.39 o 
  -9   8   6        0.00        9.40      2.90 o 
  -8   8   6       60.98       48.29      5.30 o 
  -7   8   6        5.22        1.85      2.61 o 
  -6   8   6        1.90        9.51      2.57 o 
  -5   8   6        5.04        5.95      2.41 o 
  -4   8   6        3.92        6.14      1.47 o 
  -3   8   6        3.42        6.33      1.94 o 
  -2   8   6       97.47       87.43      4.81 o 
  -1   8   6      140.02      133.45      7.14 o 
   0   8   6        2.45        6.58      2.66 o 
   1   8   6       79.87       90.97      6.54 o 
   2   8   6       21.98       26.91      3.39 o 
   3   8   6        0.22        4.74      2.71 o 
   4   8   6       17.78       17.68      3.98 o 
   5   8   6       46.39       52.54      8.89 o 
   6   8   6       28.18       17.79      5.97 o 
   7   8   6       14.99       11.63      4.66 o 
   8   8   6       16.57       19.56      6.53 o 
   9   8   6        1.97        7.87      5.96 o 
  -9   9   6       21.62       14.08      3.56 o 
  -8   9   6        0.58        6.86      3.72 o 
  -7   9   6        0.13        7.01      3.63 o 
  -6   9   6       18.19       16.57      4.85 o 
  -5   9   6        0.76        5.15      2.72 o 
  -4   9   6        8.51        6.45      1.45 o 
  -3   9   6       35.91       41.55      4.52 o 
  -2   9   6      255.73      266.60     11.23 o 
  -1   9   6      266.51      270.65     12.05 o 
   0   9   6        3.77        5.55      3.73 o 
   1   9   6       35.56       31.03      4.78 o 
   2   9   6       15.23       14.74      3.53 o 
   3   9   6        0.13        5.00      2.72 o 
   4   9   6       16.68       18.53      4.44 o 
   5   9   6       21.49       21.47      5.28 o 
   6   9   6       26.88       20.09      6.03 o 
   7   9   6       15.99       12.45      3.80 o 
   8   9   6        0.02        9.27      3.77 o 
  -8  10   6        2.17        7.89      4.03 o 
  -7  10   6        0.22        4.98      3.89 o 
  -6  10   6        0.55        3.63      4.42 o 
  -5  10   6        0.25        9.75      3.67 o 
  -4  10   6        0.15        7.62      2.71 o 
  -3  10   6       28.42       25.88      3.94 o 
  -2  10   6        0.29        5.83      2.22 o 
  -1  10   6        0.63        6.24      2.57 o 
   0  10   6        2.86        7.52      2.65 o 
   1  10   6       30.72       33.73      4.59 o 
   2  10   6        0.04        4.61      2.66 o 
   3  10   6       18.68       16.17      2.89 o 
   4  10   6        8.40       11.43      5.69 o 
   5  10   6        5.64       10.39      3.43 o 
   6  10   6        7.91        9.43      6.19 o 
   7  10   6        0.11        3.41      4.05 o 
  -7  11   6        0.42       -2.12      3.79 o 
  -6  11   6       10.68       18.83      6.09 o 
  -5  11   6        2.51        0.96      2.63 o 
  -4  11   6        3.98       10.64      4.11 o 
  -3  11   6        0.05        6.89      3.21 o 
  -2  11   6        0.62        9.67      2.57 o 
  -1  11   6       58.54       63.70      5.78 o 
   0  11   6        2.62        5.30      3.65 o 
   1  11   6      112.15       86.08      8.84 o 
   2  11   6        0.82        7.02      2.76 o 
   3  11   6        0.09        3.05      4.05 o 
   4  11   6        2.95        8.61      3.84 o 
   5  11   6        0.44        8.15      2.80 o 
   6  11   6        4.09        5.70      3.71 o 
  -5  12   6        2.56        9.00      4.29 o 
  -4  12   6        0.73       13.87      4.26 o 
  -3  12   6        0.01        0.07      3.78 o 
  -2  12   6        1.90        9.10      2.80 o 
  -1  12   6        0.10        6.47      3.07 o 
   0  12   6        0.09        4.64      2.96 o 
   1  12   6        4.54        5.64      2.88 o 
   2  12   6        2.03        8.12      3.39 o 
   3  12   6        1.43        5.43      3.95 o 
   4  12   6        0.21        4.22      2.94 o 
  -2  13   6        4.62        6.32      4.15 o 
  -1  13   6        0.73        8.41      2.89 o 
   0  13   6        0.00        8.61      3.65 o 
   1  13   6        0.14        5.93      3.41 o 
 -12   1   7        2.78        5.52      2.82 o 
 -11   1   7        0.00        4.00      2.77 o 
 -10   1   7       33.64       27.59      3.72 o 
  -9   1   7        8.92        7.66      2.02 o 
  -8   1   7       10.39        8.38      2.10 o 
  -7   1   7      106.61      117.48      5.92 o 
  -6   1   7       19.63       30.21      3.47 o 
  -5   1   7      459.86      467.65     10.30 o 
  -4   1   7      147.18      124.68      2.35 o 
  -3   1   7      394.45      454.20      6.13 o 
  -2   1   7        2.38        8.09      1.97 o 
  -1   1   7      305.91      238.18      4.52 o 
   0   1   7       98.83      123.41      2.24 o 
   1   1   7       16.70       26.20      1.56 o 
   2   1   7        4.20        6.20      2.05 o 
   3   1   7       68.88       59.26      4.07 o 
   4   1   7        3.84        8.77      1.90 o 
   5   1   7       67.70       81.74      4.82 o 
   6   1   7       22.13       18.61      2.78 o 
   7   1   7      186.22      186.67      6.31 o 
   8   1   7      128.03      127.19      7.13 o 
   9   1   7        1.66        7.67      3.10 o 
  10   1   7       16.41       14.79      4.55 o 
  11   1   7        0.70        0.83      3.08 o 
 -12   2   7        1.29        7.11      1.74 o 
 -11   2   7       27.27       19.67      3.93 o 
 -10   2   7        8.57        9.83      2.49 o 
  -9   2   7       60.90       64.08      4.88 o 
  -8   2   7        4.49        4.55      1.40 o 
  -7   2   7      167.99      166.32      8.23 o 
  -6   2   7       32.41       28.79      2.60 o 
  -5   2   7       94.83       93.09      4.00 o 
  -4   2   7        5.04        6.99      1.31 o 
  -3   2   7      206.78      202.94      3.74 o 
  -2   2   7      372.29      412.63      5.21 o 
  -1   2   7        1.23        0.30      1.03 o 
   0   2   7      211.41      250.79      5.12 o 
   1   2   7      103.37      122.36      4.75 o 
   2   2   7       34.73       44.34      3.16 o 
   3   2   7      227.39      189.72      4.28 o 
   4   2   7       23.79       23.38      3.60 o 
   5   2   7      922.46     1003.75     14.32 o 
   6   2   7      150.30      146.82      6.99 o 
   7   2   7       79.04       72.03      4.67 o 
   8   2   7       11.37       11.40      2.32 o 
   9   2   7        6.98       13.67      5.28 o 
  10   2   7       19.91       20.04      3.82 o 
  11   2   7        0.78       12.40      3.51 o 
 -12   3   7        0.74        5.00      2.74 o 
 -11   3   7        1.18        0.36      2.42 o 
 -10   3   7       17.24       17.07      3.61 o 
  -9   3   7        1.02        5.54      1.63 o 
  -8   3   7      199.05      193.64      8.55 o 
  -7   3   7        5.36        5.75      2.46 o 
  -6   3   7       71.95       66.95      4.71 o 
  -5   3   7       20.01       17.52      2.33 o 
  -4   3   7        3.95        4.92      1.53 o 
  -3   3   7      254.19      271.61      8.46 o 
  -2   3   7      147.57      207.06      3.59 o 
  -1   3   7      465.36      570.85      8.44 o 
   0   3   7      312.50      338.76      3.80 o 
   1   3   7       49.87       53.61      3.16 o 
   2   3   7      118.37      137.71      5.75 o 
   3   3   7       34.17       27.53      2.82 o 
   4   3   7      114.64      108.17      5.08 o 
   5   3   7       20.63       25.75      2.91 o 
   6   3   7      106.34      110.23      7.64 o 
   7   3   7      135.13      125.58      5.39 o 
   8   3   7        7.59       10.18      4.40 o 
   9   3   7       40.09       38.81      5.21 o 
  10   3   7        8.54        6.60      2.39 o 
 -12   4   7        1.94        4.96      3.67 o 
 -11   4   7        7.43        8.45      2.60 o 
 -10   4   7        1.73        7.69      3.40 o 
  -9   4   7       39.08       38.08      4.83 o 
  -8   4   7       17.92       17.77      3.58 o 
  -7   4   7       87.33       81.94      6.31 o 
  -6   4   7      170.03      196.23      6.59 o 
  -5   4   7       47.17       32.92      3.10 o 
  -4   4   7       48.80       36.50      3.30 o 
  -3   4   7        1.14        3.48      1.70 o 
  -2   4   7      343.50      349.47      6.41 o 
  -1   4   7       17.81       13.89      2.80 o 
   0   4   7       10.08       13.25      1.93 o 
   1   4   7        0.08        1.86      1.27 o 
   2   4   7       13.17       17.62      2.30 o 
   3   4   7       65.28       69.72      4.99 o 
   4   4   7       19.85       13.20      2.27 o 
   5   4   7       61.93       57.28      4.98 o 
   6   4   7      101.56       97.45      5.75 o 
   7   4   7       98.15       80.32      7.05 o 
   8   4   7        1.66        9.12      2.24 o 
   9   4   7        2.75        6.56      4.04 o 
  10   4   7        2.78        6.93      3.01 o 
 -11   5   7        0.05        4.36      2.68 o 
 -10   5   7        2.00        5.66      2.60 o 
  -9   5   7        2.62        6.65      2.50 o 
  -8   5   7        0.98        3.93      3.32 o 
  -7   5   7        0.31        3.92      3.36 o 
  -6   5   7      168.19      175.73      7.20 o 
  -5   5   7       52.73       51.70      3.74 o 
  -4   5   7      200.82      217.48      4.55 o 
  -3   5   7        0.02        6.34      2.13 o 
  -2   5   7      145.19      101.91      5.44 o 
  -1   5   7        4.24        6.55      1.14 o 
   0   5   7        5.05        4.90      1.20 o 
   1   5   7      892.53      936.17      9.26 o 
   2   5   7      119.35      120.45      4.73 o 
   3   5   7       30.76       30.52      2.98 o 
   4   5   7      153.06      148.87      6.40 o 
   5   5   7      125.05      132.29      7.87 o 
   6   5   7       39.48       41.27      5.61 o 
   7   5   7        0.24        1.02      3.99 o 
   8   5   7        1.32        8.97      2.57 o 
   9   5   7        2.18       -0.73      3.58 o 
  10   5   7        0.47        5.62      3.69 o 
 -11   6   7        9.55        7.00      1.76 o 
 -10   6   7        2.05       10.01      2.11 o 
  -9   6   7        1.59        3.28      2.53 o 
  -8   6   7       17.33       11.42      2.84 o 
  -7   6   7        0.72        7.29      1.85 o 
  -6   6   7       31.22       35.53      4.52 o 
  -5   6   7       14.15       16.13      2.70 o 
  -4   6   7      477.73      511.73      9.79 o 
  -3   6   7       40.45       37.06      3.55 o 
  -2   6   7       93.10      103.32      4.37 o 
  -1   6   7        5.55        5.87      1.13 o 
   0   6   7      114.80      120.52      6.17 o 
   1   6   7      321.25      326.05      8.74 o 
   2   6   7       35.61       38.17      4.14 o 
   3   6   7       64.68       66.46      5.11 o 
   4   6   7      237.79      204.90      7.47 o 
   5   6   7       28.18       30.17      3.81 o 
   6   6   7        3.73       10.58      4.88 o 
   7   6   7        0.02        5.43      3.23 o 
   8   6   7        0.33       14.97      3.50 o 
   9   6   7        0.10        4.39      3.87 o 
 -10   7   7       11.22       13.03      3.68 o 
  -9   7   7        0.00        4.50      2.59 o 
  -8   7   7       29.65       33.85      3.67 o 
  -7   7   7       82.84       73.56      6.94 o 
  -6   7   7       67.62       51.82      4.97 o 
  -5   7   7        5.28        5.17      2.29 o 
  -4   7   7      119.62      109.23      5.57 o 
  -3   7   7      792.46      828.95     21.92 o 
  -2   7   7        1.26        3.57      1.91 o 
  -1   7   7      330.87      347.80      6.70 o 
   0   7   7       23.74       19.95      5.01 o 
   1   7   7       48.43       58.36      4.96 o 
   2   7   7      155.96      166.06      9.45 o 
   3   7   7       41.47       27.54      3.37 o 
   4   7   7      377.26      405.98      9.59 o 
   5   7   7       12.10       11.46      3.20 o 
   6   7   7       12.91       15.43      3.96 o 
   7   7   7       21.79       29.69      5.18 o 
   8   7   7        8.31       12.12      4.65 o 
   9   7   7        0.06        8.34      2.75 o 
 -10   8   7        1.24        9.45      2.49 o 
  -9   8   7        1.50        5.41      2.55 o 
  -8   8   7        0.45        3.80      3.45 o 
  -7   8   7       14.80       12.36      3.05 o 
  -6   8   7        4.53        6.75      2.20 o 
  -5   8   7        3.46        4.89      2.80 o 
  -4   8   7       28.42       24.30      3.14 o 
  -3   8   7       18.98       15.90      2.44 o 
  -2   8   7        2.28        9.93      2.96 o 
  -1   8   7      122.31      116.56      6.90 o 
   0   8   7        1.67        3.37      2.39 o 
   1   8   7        7.12        8.14      2.44 o 
   2   8   7      220.35      243.89      9.97 o 
   3   8   7       51.10       55.88      5.67 o 
   4   8   7        6.00       11.08      2.47 o 
   5   8   7        0.31        7.87      4.18 o 
   6   8   7       40.01       45.52      5.82 o 
   7   8   7        1.96        5.82      3.37 o 
   8   8   7        4.07       12.58      4.61 o 
  -9   9   7        8.10        8.17      2.76 o 
  -8   9   7        3.26        9.39      2.73 o 
  -7   9   7        4.38       12.57      3.00 o 
  -6   9   7       21.67       24.60      3.52 o 
  -5   9   7       15.56       12.54      3.20 o 
  -4   9   7        6.13       11.24      4.75 o 
  -3   9   7        0.68        2.74      2.81 o 
  -2   9   7        1.90        2.60      2.84 o 
  -1   9   7      158.77      150.12      8.48 o 
   0   9   7       13.49        9.78      2.86 o 
   1   9   7       86.32       94.12      9.46 o 
   2   9   7       93.40       97.88      7.05 o 
   3   9   7        2.65        6.41      2.42 o 
   4   9   7        0.01        5.38      3.59 o 
   5   9   7        0.54        8.26      3.41 o 
   6   9   7        1.17        5.77      4.22 o 
   7   9   7        0.60        8.88      4.06 o 
  -8  10   7        1.48        0.40      5.21 o 
  -7  10   7       14.48       16.07      4.81 o 
  -6  10   7        0.59        4.53      3.24 o 
  -5  10   7        0.02        3.26      2.76 o 
  -4  10   7       11.27        7.52      3.52 o 
  -3  10   7       18.21       21.58      4.11 o 
  -2  10   7        4.02       10.25      2.97 o 
  -1  10   7      116.46      102.16     10.94 o 
   0  10   7       81.75       82.02      5.81 o 
   1  10   7        0.84        7.11      2.33 o 
   2  10   7        4.13        7.60      2.28 o 
   3  10   7       10.39       15.33      3.79 o 
   4  10   7       13.01       16.62      3.76 o 
   5  10   7        1.27       11.92      3.83 o 
   6  10   7        0.57        9.72      3.92 o 
  -6  11   7       31.20       31.16      8.00 o 
  -5  11   7       13.86       17.33      5.51 o 
  -4  11   7        0.06        8.68      4.01 o 
  -3  11   7        5.88       10.54      3.08 o 
  -2  11   7        0.83        3.72      2.63 o 
  -1  11   7       34.02       32.46      4.71 o 
   0  11   7        2.63        3.02      2.30 o 
   1  11   7       15.79       13.35      4.18 o 
   2  11   7       12.40       13.42      3.61 o 
   3  11   7        0.62        6.53      3.10 o 
   4  11   7        3.74        7.76      4.50 o 
   5  11   7        0.15        0.26      2.17 o 
  -5  12   7       24.76       28.05      5.70 o 
  -4  12   7        3.10        7.93      3.47 o 
  -3  12   7        4.44        6.47      4.35 o 
  -2  12   7       13.60       11.18      3.21 o 
  -1  12   7        2.15        6.06      2.97 o 
   0  12   7        0.41        7.26      3.54 o 
   1  12   7       39.54       35.40      5.92 o 
   2  12   7       17.47       11.88      3.64 o 
   3  12   7        6.21        8.23      3.84 o 
 -12   0   8        7.96        8.20      4.31 o 
 -11   0   8        5.52       11.32      4.93 o 
 -10   0   8       66.80       64.51      8.12 o 
  -9   0   8       26.44       13.98      3.96 o 
  -8   0   8        0.16        9.31      3.80 o 
  -7   0   8       11.59       12.52      4.28 o 
  -6   0   8        8.26       12.82      2.52 o 
  -5   0   8      420.05      433.61     13.37 o 
  -4   0   8     2446.20     2693.98    104.33 o 
  -3   0   8      922.79      981.16     43.06 o 
  -2   0   8      115.75      106.99     10.77 o 
  -1   0   8       34.87       51.50      4.15 o 
   0   0   8     1148.59     1031.39     22.04 o 
   1   0   8     1356.99     1743.57     42.97 o 
   2   0   8      188.05      231.35     12.06 o 
   3   0   8     2325.05     2774.72     28.74 o 
   4   0   8      293.94      321.74      9.95 o 
   5   0   8       23.93       27.85      6.81 o 
   6   0   8        0.13        3.54      4.28 o 
   7   0   8       22.96       28.36      5.44 o 
   8   0   8      294.79      307.21     21.66 o 
   9   0   8        7.02        7.33      4.38 o 
  10   0   8       23.94       10.58      5.71 o 
 -12   1   8       11.31       18.82      6.47 o 
 -11   1   8        5.77       10.59      2.80 o 
 -10   1   8       12.72       11.75      2.71 o 
  -9   1   8        7.08        8.05      2.85 o 
  -8   1   8       84.84       72.86      5.91 o 
  -7   1   8        1.71        6.09      2.36 o 
  -6   1   8        2.51        3.87      1.83 o 
  -5   1   8      239.53      189.97      4.85 o 
  -4   1   8        5.99        5.06      0.95 o 
  -3   1   8       18.90       23.01      1.83 o 
  -2   1   8      115.92       84.13      3.53 o 
  -1   1   8        2.96        3.14      0.99 o 
   0   1   8     1483.56     1344.01     16.21 o 
   1   1   8      203.11      244.52      4.84 o 
   2   1   8      586.51      588.08      9.95 o 
   3   1   8      168.56      174.81      6.75 o 
   4   1   8       17.42       26.30      3.34 o 
   5   1   8       93.95       99.77      5.51 o 
   6   1   8      251.12      260.39      7.19 o 
   7   1   8        2.87        2.07      2.72 o 
   8   1   8        0.77        8.36      2.51 o 
   9   1   8       41.69       34.97      4.26 o 
  10   1   8       16.03       14.82      3.71 o 
 -12   2   8        1.40        9.28      3.85 o 
 -11   2   8        2.15       10.32      3.76 o 
 -10   2   8       12.64        7.12      3.07 o 
  -9   2   8        1.14        5.90      2.64 o 
  -8   2   8      124.13      123.58      6.07 o 
  -7   2   8       72.91       93.09      5.58 o 
  -6   2   8      361.90      343.77      6.99 o 
  -5   2   8       10.09        6.07      2.70 o 
  -4   2   8        3.95        2.64      0.86 o 
  -3   2   8       14.64        8.87      1.03 o 
  -2   2   8     1161.08     1244.27     13.89 o 
  -1   2   8     2014.00     2209.13     23.22 o 
   0   2   8      107.22      126.20      3.42 o 
   1   2   8        9.21        7.65      2.09 o 
   2   2   8        7.93       19.54      2.31 o 
   3   2   8        0.66        4.71      1.71 o 
   4   2   8       79.58       96.82      4.99 o 
   5   2   8        9.71        8.96      1.94 o 
   6   2   8      187.23      188.66      9.03 o 
   7   2   8        0.34        2.67      2.17 o 
   8   2   8        2.50        6.98      2.85 o 
   9   2   8        0.89        6.86      3.14 o 
  10   2   8        4.61        7.62      3.76 o 
 -12   3   8        2.99        9.67      4.03 o 
 -11   3   8        0.01       10.05      4.47 o 
 -10   3   8        1.84        6.80      2.15 o 
  -9   3   8        2.32        4.32      3.47 o 
  -8   3   8       18.19       19.15      2.84 o 
  -7   3   8      148.14      147.84      6.91 o 
  -6   3   8       67.34       61.58      4.46 o 
  -5   3   8       35.44       31.67      3.01 o 
  -4   3   8       94.17       87.38      3.32 o 
  -3   3   8       41.37       37.31      2.99 o 
  -2   3   8      212.32      208.62      4.40 o 
  -1   3   8      653.30      787.17     10.50 o 
   0   3   8     1257.63     1241.78     15.19 o 
   1   3   8       59.37       69.45      4.21 o 
   2   3   8      166.07      154.46      5.84 o 
   3   3   8       54.75       49.94      3.82 o 
   4   3   8       95.31       75.66      5.16 o 
   5   3   8      131.29      132.59      7.07 o 
   6   3   8      104.99       99.60     10.81 o 
   7   3   8       24.16       21.32      3.64 o 
   8   3   8        0.00        6.73      3.79 o 
   9   3   8        0.32        1.70      3.39 o 
  10   3   8       18.60       15.26      3.71 o 
 -11   4   8        4.98        9.27      3.00 o 
 -10   4   8        3.65        6.94      2.84 o 
  -9   4   8       13.06       14.86      3.91 o 
  -8   4   8        0.92        9.25      2.78 o 
  -7   4   8       30.99       21.10      2.70 o 
  -6   4   8       99.72       95.12      5.81 o 
  -5   4   8      476.68      503.98     10.93 o 
  -4   4   8        9.18       12.52      2.58 o 
  -3   4   8       97.67      109.39      5.10 o 
  -2   4   8      117.23      112.81      7.74 o 
  -1   4   8      168.98      220.61      5.48 o 
   0   4   8      449.82      465.11      8.05 o 
   1   4   8       83.59      110.39      3.61 o 
   2   4   8       47.54       44.17      3.59 o 
   3   4   8      429.89      438.89     16.50 o 
   4   4   8      326.94      309.79      8.85 o 
   5   4   8       48.65       52.03      4.76 o 
   6   4   8       10.48       11.86      2.47 o 
   7   4   8        0.02        1.65      3.89 o 
   8   4   8        0.77        5.63      2.58 o 
   9   4   8        3.75        4.29      3.48 o 
  10   4   8       13.14        5.02      3.31 o 
 -11   5   8        0.17        5.18      3.13 o 
 -10   5   8        1.43        3.20      1.97 o 
  -9   5   8        2.28        4.00      2.53 o 
  -8   5   8        0.00        3.49      2.27 o 
  -7   5   8        9.35        8.05      2.38 o 
  -6   5   8       69.68       70.65      4.51 o 
  -5   5   8      270.29      249.52      8.54 o 
  -4   5   8       63.94       69.45      4.75 o 
  -3   5   8      443.47      487.16      9.10 o 
  -2   5   8      489.50      493.87      7.52 o 
  -1   5   8       10.91       10.33      1.81 o 
   0   5   8        0.80        3.58      1.45 o 
   1   5   8        0.18        2.44      0.83 o 
   2   5   8       60.24       69.93      4.08 o 
   3   5   8      218.45      213.19      6.59 o 
   4   5   8      468.79      492.12     13.80 o 
   5   5   8       40.48       30.49      3.07 o 
   6   5   8        6.91        7.11      4.30 o 
   7   5   8       26.30       32.04      6.15 o 
   8   5   8        0.20        3.92      3.71 o 
   9   5   8       15.93       17.40      5.11 o 
 -11   6   8        5.45        3.91      3.00 o 
 -10   6   8        2.79        4.31      2.83 o 
  -9   6   8        2.19        8.71      2.35 o 
  -8   6   8        8.15       11.79      2.36 o 
  -7   6   8       12.19        9.78      2.51 o 
  -6   6   8        6.25        9.61      1.96 o 
  -5   6   8      116.72      122.34      6.64 o 
  -4   6   8        0.96        7.07      3.22 o 
  -3   6   8       37.19       37.76      4.01 o 
  -2   6   8      110.02      139.72      5.78 o 
  -1   6   8       17.76       13.56      2.06 o 
   0   6   8      107.80       97.95      4.41 o 
   1   6   8      129.30      114.22      3.41 o 
   2   6   8      115.92      125.49      7.07 o 
   3   6   8        0.31        8.31      2.42 o 
   4   6   8        2.72        6.95      3.47 o 
   5   6   8       67.30       65.12      5.14 o 
   6   6   8       41.22       38.93     13.67 o 
   7   6   8        0.67        1.27      3.64 o 
   8   6   8        4.51        8.75      3.18 o 
   9   6   8        0.07        6.81      3.20 o 
 -10   7   8       20.49       14.90      3.44 o 
  -9   7   8        2.27        6.00      2.03 o 
  -8   7   8        2.55        6.65      2.76 o 
  -7   7   8       74.02       53.06      5.90 o 
  -6   7   8       18.39       11.04      3.01 o 
  -5   7   8       10.12       10.33      2.15 o 
  -4   7   8       63.07       64.65      4.25 o 
  -3   7   8      251.20      239.49      6.19 o 
  -2   7   8      104.65      102.97      6.83 o 
  -1   7   8        9.11       14.29      2.36 o 
   0   7   8        1.52        2.25      3.12 o 
   1   7   8      132.82      160.90      7.11 o 
   2   7   8      254.56      266.07      8.14 o 
   3   7   8       63.99       72.72      6.15 o 
   4   7   8        3.70        7.47      2.87 o 
   5   7   8       46.66       47.49      6.58 o 
   6   7   8       56.52       69.21      9.39 o 
   7   7   8        0.75        5.83      3.63 o 
   8   7   8        5.87       15.11     12.35 o 
  -9   8   8        3.46        7.86      2.51 o 
  -8   8   8        0.79        5.17      2.63 o 
  -7   8   8       16.23       13.53      3.48 o 
  -6   8   8       30.43       20.21      3.87 o 
  -5   8   8       22.61       21.66      3.45 o 
  -4   8   8        1.68        6.43      1.43 o 
  -3   8   8      197.17      184.48      7.66 o 
  -2   8   8       12.33       12.50      2.97 o 
  -1   8   8      154.20      143.03      9.23 o 
   0   8   8        3.69       10.40      3.44 o 
   1   8   8       34.84       48.85      5.30 o 
   2   8   8      146.07      139.76      7.09 o 
   3   8   8       62.39       71.54      6.27 o 
   4   8   8        0.18        1.68      2.86 o 
   5   8   8        0.13        8.21      3.58 o 
   6   8   8       11.52       13.14      4.55 o 
   7   8   8        1.02        5.62      3.50 o 
   8   8   8       14.18       10.74      3.61 o 
  -9   9   8        8.88        7.83      8.64 o 
  -8   9   8       82.59       99.66     12.92 o 
  -7   9   8       10.85       10.74      2.31 o 
  -6   9   8        5.79        6.65      2.60 o 
  -5   9   8        4.96        8.46      4.05 o 
  -4   9   8        0.04        5.69      2.53 o 
  -3   9   8        7.69        6.16      2.37 o 
  -2   9   8        7.85       13.25      3.12 o 
  -1   9   8      176.06      189.79      9.18 o 
   0   9   8      110.36       92.54      6.67 o 
   1   9   8        0.23        4.47      2.54 o 
   2   9   8       26.15       23.78      3.90 o 
   3   9   8        1.24        5.62      1.81 o 
   4   9   8        6.19        7.62      3.84 o 
   5   9   8        4.59        6.80      4.13 o 
   6   9   8        7.91       11.24      4.25 o 
   7   9   8        5.50        7.75      3.56 o 
  -7  10   8        7.36       15.55      3.88 o 
  -6  10   8        2.87       12.68      3.79 o 
  -5  10   8       11.67       10.83      3.42 o 
  -4  10   8        0.67        5.12      2.85 o 
  -3  10   8       50.90       46.16      5.04 o 
  -2  10   8        3.68        9.16      3.73 o 
  -1  10   8       76.74       74.40      7.63 o 
   0  10   8        1.58        2.56      3.52 o 
   1  10   8        5.95        8.41      2.87 o 
   2  10   8       18.27       16.29      3.19 o 
   3  10   8        4.02       10.16      3.88 o 
   4  10   8       25.41       24.77      5.64 o 
   5  10   8        0.00        7.08      4.42 o 
   6  10   8        1.05        7.13      3.56 o 
  -6  11   8        5.43        9.29      4.88 o 
  -5  11   8        0.08        7.74      3.69 o 
  -4  11   8        2.11       10.71      2.66 o 
  -3  11   8       14.09       15.31      3.02 o 
  -2  11   8        7.14       10.40      3.28 o 
  -1  11   8        8.59        4.61      2.73 o 
   0  11   8       38.05       36.61      7.41 o 
   1  11   8        0.32       10.46      2.51 o 
   2  11   8        6.28       11.35      3.22 o 
   3  11   8        1.26        7.26      3.06 o 
   4  11   8        7.92        6.79      2.91 o 
   5  11   8        6.05        5.59      2.88 o 
  -4  12   8        4.62       11.46      3.99 o 
  -3  12   8        0.00        4.66      3.17 o 
  -2  12   8        2.88        6.06      2.13 o 
  -1  12   8       13.10       13.01      3.52 o 
   0  12   8        0.39        7.43      3.40 o 
   1  12   8        0.77        7.31      2.11 o 
   2  12   8        0.42       10.06      3.54 o 
   3  12   8        0.00        7.22      3.09 o 
 -12   1   9        2.43        5.31      4.84 o 
 -11   1   9        4.88       -7.95      7.95 o 
 -10   1   9       63.82       65.50      6.17 o 
  -9   1   9        0.07        8.05      2.22 o 
  -8   1   9        0.24        4.91      2.42 o 
  -7   1   9        6.48        9.86      2.50 o 
  -6   1   9        4.63        5.75      2.36 o 
  -5   1   9        6.38        4.65      1.71 o 
  -4   1   9       49.70       42.78      2.88 o 
  -3   1   9      346.34      403.69     12.21 o 
  -2   1   9       41.57       37.25      2.39 o 
  -1   1   9        6.56        5.55      1.04 o 
   0   1   9        1.12        2.65      1.12 o 
   1   1   9      132.39      133.93      3.98 o 
   2   1   9        1.85        4.54      2.25 o 
   3   1   9        4.10        7.41      2.14 o 
   4   1   9       29.63       34.77      3.18 o 
   5   1   9        3.80        7.70      2.19 o 
   6   1   9       77.40       85.40      4.83 o 
   7   1   9        1.90        7.80      2.53 o 
   8   1   9      194.90      203.24     11.71 o 
   9   1   9       26.61       21.88      3.39 o 
  10   1   9       22.03       21.92      4.08 o 
 -12   2   9        6.88        6.84      6.59 o 
 -11   2   9        0.24       -0.31      5.02 o 
 -10   2   9        1.71        7.55      3.76 o 
  -9   2   9       32.24       32.44      3.82 o 
  -8   2   9      105.51      100.46      5.47 o 
  -7   2   9       98.83       91.83      5.57 o 
  -6   2   9      152.18      142.02      8.81 o 
  -5   2   9      144.58      131.70      3.92 o 
  -4   2   9      118.42      118.92      3.04 o 
  -3   2   9      109.43      105.40      2.34 o 
  -2   2   9      114.79      125.64      6.41 o 
  -1   2   9       14.32        8.38      1.12 o 
   0   2   9       44.91       40.51      2.39 o 
   1   2   9      946.30     1089.51     14.26 o 
   2   2   9      169.62      176.67      5.40 o 
   3   2   9       21.83       25.67      2.69 o 
   4   2   9        0.19        7.11      2.33 o 
   5   2   9        0.24        4.57      1.91 o 
   6   2   9      123.80      125.47      7.48 o 
   7   2   9        2.74        5.49      2.62 o 
   8   2   9       62.26       43.41      4.23 o 
   9   2   9       17.08       13.58      5.01 o 
  10   2   9       24.86       20.94      4.77 o 
 -11   3   9        0.77        1.26      5.54 o 
 -10   3   9        2.39        6.98      3.54 o 
  -9   3   9       17.83       16.91      3.31 o 
  -8   3   9       13.38       11.15      2.13 o 
  -7   3   9      128.33      135.63      6.72 o 
  -6   3   9        2.79        3.78      1.62 o 
  -5   3   9      226.70      264.42      6.36 o 
  -4   3   9      103.05       67.42      2.72 o 
  -3   3   9       56.59       43.10      3.19 o 
  -2   3   9        4.78        4.79      1.76 o 
  -1   3   9        2.81        2.22      1.00 o 
   0   3   9       12.54       15.69      2.23 o 
   1   3   9        0.01        6.33      1.65 o 
   2   3   9       21.25       21.98      2.93 o 
   3   3   9        7.96       10.75      2.63 o 
   4   3   9       95.79       77.27      5.12 o 
   5   3   9        1.07        5.56      2.40 o 
   6   3   9      143.85      128.36      7.11 o 
   7   3   9       68.36       58.98      8.17 o 
   8   3   9        9.22        9.10      3.11 o 
   9   3   9        0.99        8.41      2.38 o 
  10   3   9        9.66        9.06      3.74 o 
 -11   4   9        0.52        2.73      3.00 o 
 -10   4   9        0.33        7.32      4.34 o 
  -9   4   9        0.29        3.92      3.13 o 
  -8   4   9       55.39       53.44      3.86 o 
  -7   4   9      209.13      186.70      7.67 o 
  -6   4   9       93.79       87.21      5.55 o 
  -5   4   9       56.28       53.29      5.63 o 
  -4   4   9        8.03        9.37      2.28 o 
  -3   4   9      296.58      279.12      5.26 o 
  -2   4   9        1.85        4.08      1.28 o 
  -1   4   9        8.68       30.47      3.27 o 
   0   4   9        3.26        8.51      2.12 o 
   1   4   9      126.48      118.73      4.78 o 
   2   4   9        2.44        7.58      1.70 o 
   3   4   9        0.16        7.01      1.53 o 
   4   4   9      109.92      113.84      7.61 o 
   5   4   9        3.12        2.54      1.95 o 
   6   4   9       82.10       64.68      5.48 o 
   7   4   9       15.14       15.58      3.14 o 
   8   4   9       10.56       16.04      4.97 o 
   9   4   9        1.61        9.85      3.61 o 
 -11   5   9        0.49        5.00      4.43 o 
 -10   5   9        6.06        9.59      3.30 o 
  -9   5   9        9.08        6.80      4.78 o 
  -8   5   9        1.93        4.54      2.11 o 
  -7   5   9        2.77        3.83      2.04 o 
  -6   5   9       52.23       38.69      3.09 o 
  -5   5   9      299.33      345.22     11.52 o 
  -4   5   9        3.82        5.04      2.09 o 
  -3   5   9       35.23       43.10      3.70 o 
  -2   5   9       92.04       98.05      4.45 o 
  -1   5   9       15.73       15.30      2.27 o 
   0   5   9       14.12       14.22      2.86 o 
   1   5   9       31.19       24.12      2.59 o 
   2   5   9      279.99      273.58     10.70 o 
   3   5   9        6.28       10.09      2.40 o 
   4   5   9        1.53        3.94      2.72 o 
   5   5   9      126.35      103.62      7.79 o 
   6   5   9       37.51       28.68      8.59 o 
   7   5   9        7.60       19.32      4.59 o 
   8   5   9        2.67       14.24      4.31 o 
   9   5   9       32.54       32.45      6.02 o 
 -10   6   9       13.14       15.81      3.72 o 
  -9   6   9        0.76        7.85      2.80 o 
  -8   6   9        3.68        8.30      2.81 o 
  -7   6   9        0.54        5.61      2.05 o 
  -6   6   9        5.55        5.79      1.73 o 
  -5   6   9      389.43      379.78      7.88 o 
  -4   6   9        8.01       15.11      3.36 o 
  -3   6   9       29.59       33.28      4.08 o 
  -2   6   9       57.49       59.99      3.73 o 
  -1   6   9       25.97       20.33      2.15 o 
   0   6   9       84.16       65.73      6.17 o 
   1   6   9       46.51       41.93      4.19 o 
   2   6   9      390.55      380.16     10.91 o 
   3   6   9       19.37       16.58      3.70 o 
   4   6   9        8.45       15.46      3.10 o 
   5   6   9        3.27        6.46      2.39 o 
   6   6   9       60.78       62.90      7.78 o 
   7   6   9       17.71       18.85      4.74 o 
   8   6   9        1.28        6.01      4.20 o 
   9   6   9        0.08        8.06      3.16 o 
 -10   7   9       11.92        8.74      3.18 o 
  -9   7   9        9.00       13.86      3.64 o 
  -8   7   9        0.08        8.56      3.59 o 
  -7   7   9       35.11       33.55      4.61 o 
  -6   7   9        8.77       15.70      3.39 o 
  -5   7   9        6.59        5.07      1.95 o 
  -4   7   9       12.38       17.38      2.36 o 
  -3   7   9       21.22       23.96      2.69 o 
  -2   7   9       40.53       31.07      3.17 o 
  -1   7   9       24.82       23.15      3.66 o 
   0   7   9      128.68      143.72      8.89 o 
   1   7   9       26.84       33.95      4.17 o 
   2   7   9       93.88       91.74      6.02 o 
   3   7   9       30.70       35.07      4.12 o 
   4   7   9        0.09        4.79      2.63 o 
   5   7   9        1.56        6.42      4.65 o 
   6   7   9       54.89       49.11     10.97 o 
   7   7   9       51.52       43.30      8.18 o 
   8   7   9        0.00        2.96      3.41 o 
  -9   8   9        6.38        9.55      2.93 o 
  -8   8   9       18.29       25.68      4.13 o 
  -7   8   9        9.25       12.57      2.73 o 
  -6   8   9        6.73       10.66      4.26 o 
  -5   8   9        1.84        4.79      1.50 o 
  -4   8   9        4.40        8.44      2.44 o 
  -3   8   9      226.15      201.18      7.89 o 
  -2   8   9       47.55       50.13      5.30 o 
  -1   8   9       64.88       47.65      6.04 o 
   0   8   9      226.83      231.58      8.27 o 
   1   8   9       17.33       25.12      3.21 o 
   2   8   9        0.08        6.67      2.75 o 
   3   8   9        7.93        8.82      3.22 o 
   4   8   9        3.03        7.04      2.95 o 
   5   8   9        0.28        4.80      2.84 o 
   6   8   9       23.65       22.63      5.23 o 
   7   8   9       11.49       10.21      3.39 o 
  -8   9   9        2.03        9.83      4.37 o 
  -7   9   9        2.90       13.59      3.89 o 
  -6   9   9        6.57        8.96      3.82 o 
  -5   9   9        9.80       10.39      3.27 o 
  -4   9   9        0.10        7.28      2.43 o 
  -3   9   9       71.63       86.75      7.97 o 
  -2   9   9       18.78       25.00      4.10 o 
  -1   9   9       46.34       39.41      5.43 o 
   0   9   9      258.33      258.62      8.34 o 
   1   9   9       13.55       18.03      3.02 o 
   2   9   9       82.87       99.59      7.69 o 
   3   9   9        0.55        7.77      3.66 o 
   4   9   9       15.46       11.66      3.76 o 
   5   9   9       20.66       19.09      4.57 o 
   6   9   9        0.04        9.46      3.56 o 
  -7  10   9        2.80        1.95      4.91 o 
  -6  10   9       25.02       18.31      4.25 o 
  -5  10   9        0.00       -2.33      2.82 o 
  -4  10   9        0.83       11.46      4.01 o 
  -3  10   9       90.12       71.89      5.72 o 
  -2  10   9       17.59       21.97      3.63 o 
  -1  10   9        9.75       12.81      3.55 o 
   0  10   9      127.73      131.24      7.41 o 
   1  10   9       42.10       41.54      4.79 o 
   2  10   9        0.30        4.96      2.97 o 
   3  10   9        3.00       13.22      4.79 o 
   4  10   9        0.30        9.12      3.02 o 
   5  10   9        0.09        4.79      3.19 o 
  -6  11   9        2.19       16.15      5.40 o 
  -5  11   9       24.15       40.12      5.66 o 
  -4  11   9        1.76        7.25      2.03 o 
  -3  11   9       11.59       13.20      2.64 o 
  -2  11   9       33.31       26.83      3.97 o 
  -1  11   9        2.59        9.17      2.84 o 
   0  11   9       24.12       26.07      3.60 o 
   1  11   9        8.85        7.36      4.33 o 
   2  11   9        9.38        6.34      2.84 o 
   3  11   9        0.11        7.49      3.26 o 
   4  11   9        0.00       10.15      4.41 o 
  -3  12   9        1.06        2.42      4.21 o 
  -2  12   9        5.60       11.03      2.58 o 
  -1  12   9        6.47        8.86      4.59 o 
   0  12   9        0.12        8.18      3.33 o 
   1  12   9        1.82        5.54      2.77 o 
   2  12   9       18.41       20.53      5.92 o 
 -12   0  10        9.29       15.18     10.23 o 
 -11   0  10       23.59       20.44      8.81 o 
 -10   0  10       80.96       83.39     24.05 o 
  -9   0  10      206.45      214.93     15.90 o 
  -8   0  10        0.07        1.90      2.26 o 
  -7   0  10        4.36        7.75      2.46 o 
  -6   0  10      231.53      218.60     20.54 o 
  -5   0  10       34.80       36.35      5.49 o 
  -4   0  10      119.46      115.85     17.62 o 
  -3   0  10      407.51      475.54     15.37 o 
  -2   0  10      120.66       99.17     12.28 o 
  -1   0  10      402.23      430.23     22.25 o 
   0   0  10        8.68        2.01      1.46 o 
   1   0  10      166.04      104.19      6.82 o 
   2   0  10       14.75       14.72      3.00 o 
   3   0  10        0.46        3.40      2.75 o 
   4   0  10      118.68      125.29     10.03 o 
   5   0  10       32.81       32.03      5.21 o 
   6   0  10      207.39      196.30     14.81 o 
   7   0  10        4.43        8.47      4.36 o 
   8   0  10       15.10        8.94      4.88 o 
   9   0  10       52.25       50.16     10.21 o 
  10   0  10        0.01        5.45      5.08 o 
 -12   1  10       13.16        8.08      5.27 o 
 -11   1  10        8.55       14.35      5.72 o 
 -10   1  10        2.78        7.12      4.79 o 
  -9   1  10       41.92       33.26      5.71 o 
  -8   1  10        0.09        5.97      1.84 o 
  -7   1  10       72.51       68.37      4.28 o 
  -6   1  10      244.38      256.57      8.15 o 
  -5   1  10       37.39       32.38      1.88 o 
  -4   1  10      180.77      172.56      9.20 o 
  -3   1  10      227.00      267.83     15.69 o 
  -2   1  10      287.55      268.48      3.46 o 
  -1   1  10       11.67       11.73      1.32 o 
   0   1  10      128.96      133.84      2.86 o 
   1   1  10        1.54        4.52      1.85 o 
   2   1  10       77.55       51.07      3.36 o 
   3   1  10        1.76        7.50      2.15 o 
   4   1  10       52.98       50.85      4.28 o 
   5   1  10       10.13        9.36      3.22 o 
   6   1  10       14.54       14.52      3.69 o 
   7   1  10        0.84        6.39      3.04 o 
   8   1  10        2.94        8.53      2.62 o 
   9   1  10        3.15        8.03      3.10 o 
  10   1  10        0.85        4.45      3.30 o 
 -11   2  10        0.53        6.67      4.46 o 
 -10   2  10        0.08        2.46      3.02 o 
  -9   2  10       84.00       90.01      7.10 o 
  -8   2  10       30.98       37.49      4.53 o 
  -7   2  10      143.27      134.39      5.85 o 
  -6   2  10        1.51        2.35      2.01 o 
  -5   2  10      205.07      186.88      6.22 o 
  -4   2  10       10.98        9.10      1.83 o 
  -3   2  10       40.79       35.44      4.26 o 
  -2   2  10       39.44       43.80      2.47 o 
  -1   2  10       25.85       39.93      2.16 o 
   0   2  10        1.50        4.78      1.13 o 
   1   2  10      116.21      115.24      4.32 o 
   2   2  10       90.18       72.86      4.76 o 
   3   2  10        1.95        5.95      2.29 o 
   4   2  10       51.31       51.10      4.00 o 
   5   2  10        3.00        9.14      1.83 o 
   6   2  10       92.38       99.82      5.85 o 
   7   2  10       97.36       89.79      5.51 o 
   8   2  10       15.33       11.81      3.00 o 
   9   2  10        0.13        5.06      2.85 o 
 -11   3  10        7.50        4.73      4.79 o 
 -10   3  10        0.65        2.21      3.84 o 
  -9   3  10        2.17        4.89      2.97 o 
  -8   3  10      129.68      141.76     10.00 o 
  -7   3  10      146.62      149.63      7.14 o 
  -6   3  10        1.15        3.16      1.69 o 
  -5   3  10       27.51       20.24      2.24 o 
  -4   3  10      137.69      143.56      4.53 o 
  -3   3  10        2.33        1.20      1.24 o 
  -2   3  10      288.76      263.39      7.36 o 
  -1   3  10      231.68      249.64      7.58 o 
   0   3  10       35.05       47.24      3.98 o 
   1   3  10      141.61      145.46      6.57 o 
   2   3  10      124.59      142.56      5.27 o 
   3   3  10       36.75       39.84      3.79 o 
   4   3  10      408.58      404.53     11.59 o 
   5   3  10       14.07       12.65      2.82 o 
   6   3  10       96.65      111.29      7.08 o 
   7   3  10       71.95       69.64      6.71 o 
   8   3  10        3.64        9.60      2.78 o 
   9   3  10       11.49        4.05      3.66 o 
 -11   4  10        1.35       10.33      3.98 o 
 -10   4  10        0.26        5.38      2.86 o 
  -9   4  10        1.50        9.94      3.65 o 
  -8   4  10       21.46       23.05      4.13 o 
  -7   4  10       77.20       65.65      5.65 o 
  -6   4  10       81.96       75.62      5.42 o 
  -5   4  10        2.12        5.81      2.14 o 
  -4   4  10       64.35       75.47      6.04 o 
  -3   4  10       18.42       16.77      1.96 o 
  -2   4  10        0.45        6.90      1.76 o 
  -1   4  10       21.86       27.24      2.50 o 
   0   4  10      195.50      214.72      5.81 o 
   1   4  10        1.98        4.19      2.21 o 
   2   4  10       66.26       75.65      4.37 o 
   3   4  10       17.28       15.59      2.20 o 
   4   4  10      578.52      615.18     12.81 o 
   5   4  10      135.20      118.90      6.98 o 
   6   4  10        0.04        4.90      1.85 o 
   7   4  10        1.81       11.84      4.07 o 
   8   4  10        3.67        9.67      3.81 o 
   9   4  10        0.36        3.55      2.76 o 
 -11   5  10       11.53       14.79      6.35 o 
 -10   5  10        1.66        3.73      2.76 o 
  -9   5  10        9.69        9.74      3.96 o 
  -8   5  10        2.18        6.22      2.77 o 
  -7   5  10        0.64        2.55      1.93 o 
  -6   5  10       26.89       24.42      4.03 o 
  -5   5  10      110.54      133.54      7.44 o 
  -4   5  10       62.45       60.33      3.81 o 
  -3   5  10        7.32        8.81      1.99 o 
  -2   5  10      117.61      100.76      9.39 o 
  -1   5  10       18.27       25.55      2.68 o 
   0   5  10      133.57      129.19      4.87 o 
   1   5  10       41.12       46.05      3.67 o 
   2   5  10      174.96      166.71      7.41 o 
   3   5  10        0.32        3.80      2.10 o 
   4   5  10      482.05      481.55     12.13 o 
   5   5  10      197.21      201.78     12.32 o 
   6   5  10       17.85       22.59      3.70 o 
   7   5  10        1.98       12.27      3.55 o 
   8   5  10       15.70        8.70      3.12 o 
   9   5  10        2.61       10.48      4.08 o 
 -10   6  10        0.08       14.62      3.68 o 
  -9   6  10        0.42       12.93      3.20 o 
  -8   6  10        2.38        6.04      3.01 o 
  -7   6  10        0.53        8.12      2.96 o 
  -6   6  10        1.40        5.52      2.23 o 
  -5   6  10       46.71       39.53      3.54 o 
  -4   6  10      307.93      265.80      7.68 o 
  -3   6  10       20.94       27.35      3.10 o 
  -2   6  10       12.65       11.31      2.66 o 
  -1   6  10       20.83       27.91      3.28 o 
   0   6  10        9.11        9.87      3.16 o 
   1   6  10       69.03       71.41      5.60 o 
   2   6  10      191.22      192.30     10.23 o 
   3   6  10        7.98        9.45      3.14 o 
   4   6  10      160.85      176.34      8.53 o 
   5   6  10       35.29       25.87      4.49 o 
   6   6  10        9.45       16.64      4.75 o 
   7   6  10        9.26       14.68      4.33 o 
   8   6  10        4.18       11.57      3.97 o 
 -10   7  10        5.55        1.55      3.52 o 
  -9   7  10       34.81       45.08     10.56 o 
  -8   7  10        0.15        8.52      3.28 o 
  -7   7  10        0.02        3.52      2.99 o 
  -6   7  10       21.67       19.25      5.49 o 
  -5   7  10       22.73       23.04      3.72 o 
  -4   7  10       79.66       72.90      4.50 o 
  -3   7  10       13.32       12.19      1.93 o 
  -2   7  10       51.69       42.89      4.04 o 
  -1   7  10        3.02        7.10      2.70 o 
   0   7  10        4.56        9.71      2.98 o 
   1   7  10        3.66        1.48      2.84 o 
   2   7  10      278.39      268.20      8.62 o 
   3   7  10      360.52      353.24     11.67 o 
   4   7  10       10.01       12.94      2.77 o 
   5   7  10        1.67        5.81      3.51 o 
   6   7  10       27.38       15.69      4.28 o 
   7   7  10        2.42        5.55      3.60 o 
   8   7  10        7.93       14.93      4.18 o 
  -9   8  10        0.00        3.88      3.90 o 
  -8   8  10        4.21       17.90      5.83 o 
  -7   8  10        6.86        9.37      3.01 o 
  -6   8  10        1.11        7.65      4.81 o 
  -5   8  10       33.86       27.57      3.34 o 
  -4   8  10       20.83       23.13      4.07 o 
  -3   8  10       52.69       49.52      4.86 o 
  -2   8  10      231.72      216.87      9.54 o 
  -1   8  10        1.48        6.52      2.18 o 
   0   8  10      111.27      121.83      7.40 o 
   1   8  10        6.08       10.82      3.26 o 
   2   8  10        0.55        8.46      2.96 o 
   3   8  10       34.59       38.76      5.32 o 
   4   8  10        4.19        4.40      3.67 o 
   5   8  10       20.35       19.53      4.77 o 
   6   8  10       16.02       14.17      9.20 o 
   7   8  10        8.63        7.25      4.04 o 
  -8   9  10        4.37       13.78      4.49 o 
  -7   9  10       41.37       47.01      7.17 o 
  -6   9  10        7.21       11.29      3.20 o 
  -5   9  10        0.75       -0.28      2.62 o 
  -4   9  10        0.40        4.80      2.65 o 
  -3   9  10        4.28        5.30      3.44 o 
  -2   9  10        8.32       11.58      3.65 o 
  -1   9  10        8.26        4.06      3.07 o 
   0   9  10       13.55       10.36      3.41 o 
   1   9  10       27.11       27.89      4.62 o 
   2   9  10        9.87       10.92      3.13 o 
   3   9  10       23.29       17.43      3.40 o 
   4   9  10       20.23       15.86      4.78 o 
   5   9  10        0.75        4.31      4.43 o 
   6   9  10        0.67        7.10      4.02 o 
  -7  10  10        0.08        8.46      3.40 o 
  -6  10  10        3.15        4.16      3.86 o 
  -5  10  10        5.44        9.70      3.44 o 
  -4  10  10        1.04        6.23      2.98 o 
  -3  10  10        1.23        7.49      2.64 o 
  -2  10  10       37.40       39.16      5.39 o 
  -1  10  10        8.00        6.62      4.49 o 
   0  10  10        2.27        9.18      2.91 o 
   1  10  10       20.81       18.02      3.72 o 
   2  10  10        0.07       13.08      3.05 o 
   3  10  10        6.80        9.76      3.09 o 
   4  10  10        1.14        6.21      3.66 o 
   5  10  10        6.00        7.53      4.02 o 
  -5  11  10        0.61        5.33      5.46 o 
  -4  11  10        6.71       11.46      4.11 o 
  -3  11  10        1.87        2.73      2.03 o 
  -2  11  10       26.70       17.54      4.02 o 
  -1  11  10        8.04        4.68      3.00 o 
   0  11  10        6.10       12.27      2.90 o 
   1  11  10        0.07        5.29      3.27 o 
   2  11  10        7.35        8.96      3.25 o 
   3  11  10       20.11       10.60      4.10 o 
  -2  12  10       19.83       16.57      3.94 o 
  -1  12  10       13.62       12.25      3.08 o 
   0  12  10        4.02        8.63      3.07 o 
 -11   1  11        4.55       14.23      5.93 o 
 -10   1  11       33.14       25.09      4.06 o 
  -9   1  11       58.66       58.25      5.31 o 
  -8   1  11       18.69       19.72      3.84 o 
  -7   1  11       49.46       55.64      6.58 o 
  -6   1  11       42.09       51.40      5.09 o 
  -5   1  11      335.15      324.53     13.06 o 
  -4   1  11       78.54       66.38      6.05 o 
  -3   1  11      164.98      169.92      8.79 o 
  -2   1  11        2.21        2.67      2.36 o 
  -1   1  11       10.60       10.53      1.97 o 
   0   1  11      446.72      429.26      4.93 o 
   1   1  11        0.31        4.26      2.45 o 
   2   1  11       70.02       73.16      5.24 o 
   3   1  11        4.97        9.20      2.12 o 
   4   1  11       10.98        9.79      2.17 o 
   5   1  11        1.60        5.88      2.40 o 
   6   1  11       68.01       68.18      6.13 o 
   7   1  11       67.19       63.49      4.67 o 
   8   1  11        0.52        5.67      2.54 o 
   9   1  11       16.69       11.60      3.48 o 
 -11   2  11        5.01        0.40      8.26 o 
 -10   2  11        0.00        4.31      3.85 o 
  -9   2  11       83.21       74.69      8.96 o 
  -8   2  11      128.43      125.93      7.69 o 
  -7   2  11        0.35        1.68      3.31 o 
  -6   2  11       75.01       65.36      4.00 o 
  -5   2  11       45.07       33.72      4.42 o 
  -4   2  11       33.12       45.19      5.59 o 
  -3   2  11       13.73       18.22      1.75 o 
  -2   2  11       48.64       60.69      3.65 o 
  -1   2  11        1.78        1.46      1.50 o 
   0   2  11       21.46       20.24      2.26 o 
   1   2  11        0.15        3.76      1.85 o 
   2   2  11       51.01       46.09      3.96 o 
   3   2  11        8.12       12.46      2.75 o 
   4   2  11        7.81       10.21      2.73 o 
   5   2  11        0.27        6.67      2.69 o 
   6   2  11       12.47        6.80      2.42 o 
   7   2  11       10.74       10.01      2.64 o 
   8   2  11        2.27        6.43      2.45 o 
   9   2  11        2.30        5.32      2.87 o 
 -11   3  11        1.08        2.84      4.92 o 
 -10   3  11        3.81       13.55      5.94 o 
  -9   3  11        2.30       12.46      5.44 o 
  -8   3  11        0.00        8.01      3.02 o 
  -7   3  11        0.94        2.10      1.99 o 
  -6   3  11       39.84       41.61      3.41 o 
  -5   3  11        1.08        3.28      2.03 o 
  -4   3  11        9.54        8.41      1.99 o 
  -3   3  11        0.21        5.93      2.11 o 
  -2   3  11       16.21       14.79      2.17 o 
  -1   3  11      256.98      229.47      3.96 o 
   0   3  11        2.44        4.59      2.02 o 
   1   3  11        3.60        5.79      2.25 o 
   2   3  11      384.55      379.90      9.66 o 
   3   3  11       61.33       67.66      4.84 o 
   4   3  11        1.56        2.95      1.82 o 
   5   3  11        0.78        3.79      2.16 o 
   6   3  11        0.05        4.18      2.24 o 
   7   3  11        0.81        1.08      2.94 o 
   8   3  11       13.94       13.88      6.24 o 
   9   3  11       16.14       15.57      4.20 o 
 -11   4  11        7.04       11.25      3.64 o 
 -10   4  11        1.05        6.50      3.74 o 
  -9   4  11        3.39        7.29      4.38 o 
  -8   4  11        1.63        0.16      5.49 o 
  -7   4  11      239.23      230.22     10.16 o 
  -6   4  11      226.76      188.89      9.32 o 
  -5   4  11        8.34       11.44      2.30 o 
  -4   4  11       34.94       41.05      3.21 o 
  -3   4  11        7.48        6.20      1.89 o 
  -2   4  11       38.05       24.96      2.24 o 
  -1   4  11      593.24      611.42     11.32 o 
   0   4  11        0.63        7.33      2.33 o 
   1   4  11      163.84      170.17      6.36 o 
   2   4  11      164.08      162.24      7.63 o 
   3   4  11       10.74       17.04      2.88 o 
   4   4  11       37.04       48.33      4.86 o 
   5   4  11        3.10        4.55      2.22 o 
   6   4  11        5.19        8.72      2.21 o 
   7   4  11       10.23       17.40      4.78 o 
   8   4  11       10.55       12.35      4.08 o 
   9   4  11        0.51        6.82      3.58 o 
 -10   5  11       12.34       12.24      4.59 o 
  -9   5  11        0.02        3.43      3.61 o 
  -8   5  11       16.30       12.95      4.59 o 
  -7   5  11       23.03       26.42      3.61 o 
  -6   5  11        0.20        5.90      2.22 o 
  -5   5  11        1.49        6.66      2.48 o 
  -4   5  11       42.23       35.76      4.56 o 
  -3   5  11       55.78       53.98      4.09 o 
  -2   5  11       52.17       46.55      3.26 o 
  -1   5  11       74.15       87.54      5.01 o 
   0   5  11       28.41       26.66      2.91 o 
   1   5  11      494.35      515.14     12.96 o 
   2   5  11      134.43      125.68      6.58 o 
   3   5  11        0.09        2.14      3.35 o 
   4   5  11        0.35        5.80      2.42 o 
   5   5  11        2.13        3.16      2.55 o 
   6   5  11        0.71        8.07      2.90 o 
   7   5  11        1.05        6.68      3.34 o 
   8   5  11        0.33        8.02      4.28 o 
 -10   6  11        4.67        4.02      3.81 o 
  -9   6  11       32.21       28.70      6.83 o 
  -8   6  11        0.50        5.15      3.89 o 
  -7   6  11        2.01        9.88      2.21 o 
  -6   6  11        0.73        4.65      2.43 o 
  -5   6  11      137.98      113.72      4.95 o 
  -4   6  11      159.03      148.04      6.38 o 
  -3   6  11        2.88        8.81      1.94 o 
  -2   6  11        0.64        4.18      1.76 o 
  -1   6  11       22.59       20.59      2.65 o 
   0   6  11       19.08       13.25      3.11 o 
   1   6  11      163.32      175.72     10.51 o 
   2   6  11       50.51       50.39      4.66 o 
   3   6  11      183.83      194.64      7.20 o 
   4   6  11       29.66       32.76      4.17 o 
   5   6  11       30.21       37.05      4.98 o 
   6   6  11       21.88       18.88      4.75 o 
   7   6  11       10.65       10.00      4.05 o 
   8   6  11        1.42       10.17      3.96 o 
  -9   7  11        9.19       18.84      4.32 o 
  -8   7  11        1.14        6.61      3.23 o 
  -7   7  11        4.16        9.50      3.98 o 
  -6   7  11        0.19        4.03      2.30 o 
  -5   7  11        0.63        5.32      2.31 o 
  -4   7  11        1.43        7.53      2.29 o 
  -3   7  11       38.51       37.57      4.12 o 
  -2   7  11      157.55      137.07      8.39 o 
  -1   7  11        3.14        2.45      2.37 o 
   0   7  11      127.08      127.70      6.44 o 
   1   7  11       36.18       34.75      4.32 o 
   2   7  11        0.34        4.47      2.17 o 
   3   7  11        6.71       12.89      3.24 o 
   4   7  11       13.60        8.80      4.30 o 
   5   7  11       47.15       45.98      7.27 o 
   6   7  11        4.85       11.29      4.61 o 
   7   7  11       52.32       36.80      7.21 o 
  -8   8  11        2.05        7.07      9.18 o 
  -7   8  11       24.24       24.39      4.48 o 
  -6   8  11        0.97        5.61      3.53 o 
  -5   8  11        1.59        5.16      3.71 o 
  -4   8  11       13.27       16.26      4.10 o 
  -3   8  11        0.15        3.28      2.14 o 
  -2   8  11       22.97       18.93      3.24 o 
  -1   8  11        0.16        6.21      1.89 o 
   0   8  11       64.55       59.22      5.24 o 
   1   8  11        3.70        8.82      2.56 o 
   2   8  11       24.28       24.09      4.10 o 
   3   8  11        8.52        6.98      2.55 o 
   4   8  11        0.30        4.70      2.86 o 
   5   8  11        8.87        7.70      3.17 o 
   6   8  11        6.75       12.62      4.32 o 
  -7   9  11        3.39       15.41      7.37 o 
  -6   9  11        2.16        8.25      3.80 o 
  -5   9  11       13.65       13.40      4.02 o 
  -4   9  11        0.06        6.52      2.80 o 
  -3   9  11        0.80        3.84      3.20 o 
  -2   9  11       24.42       20.93      3.29 o 
  -1   9  11        3.13        6.73      2.40 o 
   0   9  11       92.24       66.46      7.58 o 
   1   9  11      153.68      133.19      7.38 o 
   2   9  11        0.35        8.86      2.82 o 
   3   9  11        0.01        4.49      3.93 o 
   4   9  11        0.24        0.18      3.17 o 
   5   9  11      101.45       93.24      9.51 o 
  -6  10  11        2.05        8.91      4.66 o 
  -5  10  11        8.62       11.59      3.97 o 
  -4  10  11       18.10       11.82      4.27 o 
  -3  10  11        0.37        4.51      2.95 o 
  -2  10  11       75.14       75.03      6.84 o 
  -1  10  11        2.05        3.34      2.48 o 
   0  10  11        2.03        3.12      2.43 o 
   1  10  11        0.12       11.50      3.18 o 
   2  10  11        0.00        6.37      2.15 o 
   3  10  11        0.05        3.06      4.83 o 
   4  10  11        0.55        3.39      3.74 o 
  -4  11  11       22.95       15.72      3.71 o 
  -3  11  11        1.32       11.86      5.58 o 
  -2  11  11       53.31       41.86      5.63 o 
  -1  11  11       37.88       25.32      3.81 o 
   0  11  11        3.57        3.47      2.78 o 
   1  11  11        0.01        9.86      3.04 o 
   2  11  11        5.73        7.10      6.09 o 
 -11   0  12      112.86      201.31     18.11 o 
 -10   0  12       46.19       42.53     13.44 o 
  -9   0  12       14.57       18.39      6.67 o 
  -8   0  12        5.34       12.34      4.52 o 
  -7   0  12        6.05        7.34      4.27 o 
  -6   0  12       10.52       12.01      3.62 o 
  -5   0  12      583.72      585.23     26.43 o 
  -4   0  12       39.29       41.51      6.54 o 
  -3   0  12      354.10      342.48     14.38 o 
  -2   0  12      154.34      168.52     11.26 o 
  -1   0  12        1.35        4.27      2.60 o 
   0   0  12      820.57      783.41     17.15 o 
   1   0  12      108.94       86.98      5.44 o 
   2   0  12      151.14      154.07      9.40 o 
   3   0  12       62.65       52.35      5.75 o 
   4   0  12       85.61      106.20      9.20 o 
   5   0  12       52.76       59.13      6.89 o 
   6   0  12       37.28       37.97      6.15 o 
   7   0  12       42.85       39.61      6.86 o 
   8   0  12       10.74       12.49      4.88 o 
   9   0  12        0.43        9.44      4.16 o 
 -11   1  12       20.62       13.75      8.45 o 
 -10   1  12        6.13        6.62      2.94 o 
  -9   1  12       42.76       47.64      6.77 o 
  -8   1  12       13.96       14.63      3.01 o 
  -7   1  12       21.10       19.88      4.76 o 
  -6   1  12       50.62       57.37      6.73 o 
  -5   1  12      211.82      229.54     15.55 o 
  -4   1  12       81.92       87.92      7.16 o 
  -3   1  12      320.47      322.48     10.29 o 
  -2   1  12      261.94      296.80     10.74 o 
  -1   1  12        0.42        2.55      1.45 o 
   0   1  12       11.89       18.46      2.16 o 
   1   1  12       29.55       18.76      3.28 o 
   2   1  12      117.90       95.88      6.18 o 
   3   1  12        2.31       10.09      2.49 o 
   4   1  12      189.62      198.91      6.42 o 
   5   1  12      163.67      172.32      6.53 o 
   6   1  12       35.07       37.17      4.28 o 
   7   1  12       28.40       33.22      3.98 o 
   8   1  12        2.46        3.23      2.88 o 
   9   1  12        0.72        4.47      2.55 o 
 -11   2  12       17.13       14.23      8.44 o 
 -10   2  12        0.60        6.98      4.69 o 
  -9   2  12       18.97       15.95      4.90 o 
  -8   2  12       58.11       46.79      5.19 o 
  -7   2  12       10.48        9.25      3.48 o 
  -6   2  12       32.52       29.38      5.28 o 
  -5   2  12       50.08       46.18      5.61 o 
  -4   2  12       82.40       77.57      6.51 o 
  -3   2  12      376.10      346.06      9.63 o 
  -2   2  12       83.99       72.09      5.10 o 
  -1   2  12      305.01      281.28     10.35 o 
   0   2  12      135.05      147.64      5.16 o 
   1   2  12        0.22        4.72      1.95 o 
   2   2  12      374.46      390.44     13.07 o 
   3   2  12      222.20      228.37      7.23 o 
   4   2  12      152.99      137.08      7.49 o 
   5   2  12       73.57       71.21      5.29 o 
   6   2  12        1.17        6.23      3.19 o 
   7   2  12        1.76        7.19      2.72 o 
   8   2  12        0.09        8.11      2.87 o 
   9   2  12        4.07        4.99      4.28 o 
 -11   3  12        1.05       12.93      6.65 o 
 -10   3  12        3.97        6.34      3.58 o 
  -9   3  12        0.10        5.43      4.79 o 
  -8   3  12       36.72       26.92      6.69 o 
  -7   3  12      218.81      203.42      8.79 o 
  -6   3  12        0.61        8.27      2.65 o 
  -5   3  12       28.31       26.15      3.66 o 
  -4   3  12       77.58       58.51      5.43 o 
  -3   3  12       23.00       19.02      2.46 o 
  -2   3  12        4.51        6.27      2.16 o 
  -1   3  12      559.67      541.27     16.47 o 
   0   3  12       57.72       61.02      5.37 o 
   1   3  12      105.22      117.55      6.15 o 
   2   3  12      121.75      131.44      6.37 o 
   3   3  12      209.33      210.61      6.77 o 
   4   3  12       14.56        8.26      2.08 o 
   5   3  12        0.29        7.80      2.08 o 
   6   3  12       38.72       36.88      4.89 o 
   7   3  12       22.68       25.33      6.04 o 
   8   3  12        3.52        5.63      2.78 o 
 -10   4  12        8.18        7.51      4.33 o 
  -9   4  12        3.64        8.20      4.05 o 
  -8   4  12       10.44        7.24      6.83 o 
  -7   4  12       11.88       11.25      3.16 o 
  -6   4  12      107.32       90.79      7.72 o 
  -5   4  12        3.17        5.09      1.82 o 
  -4   4  12       39.91       45.36      4.99 o 
  -3   4  12        0.46        3.91      2.17 o 
  -2   4  12       44.69       30.16      3.52 o 
  -1   4  12       96.04      103.83      6.93 o 
   0   4  12      168.41      151.98      6.11 o 
   1   4  12       85.05       93.93      5.05 o 
   2   4  12       38.59       47.45      3.69 o 
   3   4  12       41.45       41.06      3.79 o 
   4   4  12        4.24        5.80      2.33 o 
   5   4  12       59.99       54.89      5.40 o 
   6   4  12       11.71        9.89      3.98 o 
   7   4  12       11.71       12.86      3.63 o 
   8   4  12        0.52        7.97      3.66 o 
 -10   5  12       24.12       21.53      5.69 o 
  -9   5  12        5.45        8.57      3.85 o 
  -8   5  12        0.32        3.69      4.40 o 
  -7   5  12        0.22        4.36      3.11 o 
  -6   5  12       26.08       29.26      5.84 o 
  -5   5  12       10.80       12.61      2.91 o 
  -4   5  12       80.78       74.15      7.78 o 
  -3   5  12        6.72        5.46      1.80 o 
  -2   5  12       18.14       16.90      3.20 o 
  -1   5  12        3.35       -0.73      2.05 o 
   0   5  12        3.87        3.63      2.26 o 
   1   5  12      225.47      215.80      7.04 o 
   2   5  12       47.15       54.02      5.67 o 
   3   5  12       41.15       44.23      5.40 o 
   4   5  12        7.83        7.73      2.33 o 
   5   5  12       82.87       80.94      6.72 o 
   6   5  12        0.09        5.40      3.56 o 
   7   5  12        1.82        9.28      3.37 o 
   8   5  12       27.13       23.69      4.13 o 
  -9   6  12        0.11        5.50      3.44 o 
  -8   6  12        0.00        7.10      4.22 o 
  -7   6  12        1.44        6.35      4.14 o 
  -6   6  12        0.06        3.02      3.09 o 
  -5   6  12        2.18       10.43      3.44 o 
  -4   6  12       28.24       23.76      3.06 o 
  -3   6  12       76.36       69.11      4.54 o 
  -2   6  12        0.00        4.36      2.25 o 
  -1   6  12       27.11       36.98      4.52 o 
   0   6  12       12.34       11.23      2.84 o 
   1   6  12       13.81        6.57      6.90 o 
   2   6  12        9.29        5.21      2.66 o 
   3   6  12        0.50       10.51      2.69 o 
   4   6  12       39.82       30.99      4.46 o 
   5   6  12       59.74       60.35      7.57 o 
   6   6  12       13.38       15.33      3.46 o 
   7   6  12        0.59       11.03      3.36 o 
  -9   7  12        0.05        6.42      3.85 o 
  -8   7  12       13.42       10.56      4.96 o 
  -7   7  12        1.15       12.51      7.52 o 
  -6   7  12        1.96        5.93      4.39 o 
  -5   7  12        0.00        4.11      3.22 o 
  -4   7  12        0.68       10.76      3.75 o 
  -3   7  12        5.60        7.99      4.59 o 
  -2   7  12        7.48        7.01      2.06 o 
  -1   7  12       96.26       84.05      5.14 o 
   0   7  12        0.17        8.49      2.77 o 
   1   7  12       16.48       16.98      3.74 o 
   2   7  12       31.52       35.22      4.54 o 
   3   7  12      155.48      169.77     15.18 o 
   4   7  12       23.00       19.56      3.15 o 
   5   7  12       10.86        8.81      3.55 o 
   6   7  12        0.35        6.43      3.56 o 
  -8   8  12        0.07        6.87      4.13 o 
  -7   8  12        0.70       -0.76      4.92 o 
  -6   8  12        0.05       12.02      6.14 o 
  -5   8  12        0.74       10.33      4.18 o 
  -4   8  12       17.24       20.63      5.83 o 
  -3   8  12        0.05        6.95      4.19 o 
  -2   8  12        1.28        4.28      2.50 o 
  -1   8  12        0.72        5.65      2.52 o 
   0   8  12       13.14       14.62      3.09 o 
   1   8  12        0.39        4.44      2.24 o 
   2   8  12        1.39        7.30      3.37 o 
   3   8  12        0.65        7.61      3.41 o 
   4   8  12        1.37        4.38      3.48 o 
   5   8  12       15.02       12.10      4.09 o 
   6   8  12       12.58       10.59      5.49 o 
  -7   9  12        0.09       11.97      5.62 o 
  -6   9  12       26.85        9.96      7.40 o 
  -5   9  12        5.56        9.27      5.57 o 
  -4   9  12        3.97        5.60      2.73 o 
  -3   9  12        5.55        4.64      2.41 o 
  -2   9  12        1.54        4.84      3.24 o 
  -1   9  12        2.09        7.34      2.74 o 
   0   9  12        0.01        6.22      2.77 o 
   1   9  12        2.05        7.71      3.08 o 
   2   9  12        9.52       14.30      3.61 o 
   3   9  12       18.28       24.10      4.01 o 
   4   9  12        7.67        8.45      2.83 o 
   5   9  12        0.37        4.69      3.23 o 
  -5  10  12        4.24        8.59      5.57 o 
  -4  10  12        0.15        6.54      3.13 o 
  -3  10  12        6.91        2.07      2.39 o 
  -2  10  12        5.38        4.05      2.66 o 
  -1  10  12        2.36        2.80      2.64 o 
   0  10  12        3.14       10.78      3.51 o 
   1  10  12        6.23       11.62      2.99 o 
   2  10  12        0.06        4.69      2.04 o 
   3  10  12        5.07        6.46      3.25 o 
  -3  11  12        0.61        7.50      2.38 o 
  -2  11  12        0.19        2.32      2.35 o 
  -1  11  12       10.05        6.81      3.10 o 
   0  11  12        7.85        4.21      2.98 o 
   1  11  12       14.82       18.00      5.65 o 
 -11   1  13        7.34        6.96      6.58 o 
 -10   1  13        0.04        6.25      4.84 o 
  -9   1  13        7.65        7.48      2.71 o 
  -8   1  13        5.84        5.59      2.72 o 
  -7   1  13        7.10        7.41      2.40 o 
  -6   1  13        2.92        7.57      6.27 o 
  -5   1  13      258.96      280.45     10.50 o 
  -4   1  13      113.06      117.42      9.84 o 
  -3   1  13      509.71      526.40     17.60 o 
  -2   1  13        0.15        8.42      3.59 o 
  -1   1  13       93.74       99.08      8.31 o 
   0   1  13      411.82      375.05      9.99 o 
   1   1  13      305.02      317.01      7.09 o 
   2   1  13      118.61      105.27      5.81 o 
   3   1  13       74.97       80.92      6.37 o 
   4   1  13        4.06        5.65      2.29 o 
   5   1  13        5.05        4.47      2.84 o 
   6   1  13        1.58       12.44      3.30 o 
   7   1  13        6.53        5.29      4.48 o 
   8   1  13        0.31       11.51      3.04 o 
 -10   2  13        0.01        6.82      2.73 o 
  -9   2  13       14.25       22.93      5.50 o 
  -8   2  13       78.46       82.17      7.22 o 
  -7   2  13       92.92       91.36      7.77 o 
  -6   2  13       56.86       60.49      5.91 o 
  -5   2  13       85.00       97.29      6.59 o 
  -4   2  13      128.64      153.13      8.16 o 
  -3   2  13      127.71      127.35      8.83 o 
  -2   2  13        0.18        9.16      3.03 o 
  -1   2  13      206.02      179.58      7.60 o 
   0   2  13      513.53      483.64     12.55 o 
   1   2  13      255.87      256.78     11.15 o 
   2   2  13        5.74       10.39      2.70 o 
   3   2  13        1.31        6.01      2.27 o 
   4   2  13        0.09        7.22      2.46 o 
   5   2  13        0.44        3.72      2.12 o 
   6   2  13        0.70        6.46      1.74 o 
   7   2  13        2.32       12.06      3.46 o 
   8   2  13        1.61        6.30      1.96 o 
 -10   3  13        0.84        3.88      4.15 o 
  -9   3  13       23.14       17.47      4.86 o 
  -8   3  13        9.52        8.27      3.30 o 
  -7   3  13       96.14      104.41      8.33 o 
  -6   3  13      150.40      128.41      8.51 o 
  -5   3  13        0.16        7.78      2.22 o 
  -4   3  13        2.81        3.69      3.89 o 
  -3   3  13        2.10        6.96      3.84 o 
  -2   3  13      132.85      137.48      9.00 o 
  -1   3  13      380.39      359.91     12.31 o 
   0   3  13      242.21      259.21      7.28 o 
   1   3  13       39.36       43.75      3.65 o 
   2   3  13       40.66       38.13      3.57 o 
   3   3  13        8.50       12.64      2.91 o 
   4   3  13        5.60        6.08      2.82 o 
   5   3  13        0.54        7.66      2.41 o 
   6   3  13        4.78        6.50      2.18 o 
   7   3  13        7.77       10.94      3.72 o 
   8   3  13        2.86        5.11      3.43 o 
 -10   4  13       12.18       12.62      5.86 o 
  -9   4  13       14.24        9.87      5.47 o 
  -8   4  13        0.34       16.52      4.65 o 
  -7   4  13        5.75       12.37      3.61 o 
  -6   4  13       56.37       61.39      6.43 o 
  -5   4  13       47.96       35.86      5.26 o 
  -4   4  13       18.70       25.39      5.71 o 
  -3   4  13       24.98       27.30      3.21 o 
  -2   4  13        0.13        6.33      3.19 o 
  -1   4  13        1.87        3.34      1.98 o 
   0   4  13       13.54       12.88      2.36 o 
   1   4  13      120.40      107.91      6.70 o 
   2   4  13      365.44      348.07      9.52 o 
   3   4  13      344.78      329.11      8.03 o 
   4   4  13        0.00        9.44      4.64 o 
   5   4  13       12.84       10.01      3.21 o 
   6   4  13        6.45        2.88      3.50 o 
   7   4  13        0.22        8.31      3.33 o 
 -10   5  13        0.90        9.64      3.70 o 
  -9   5  13       50.08       41.29      9.01 o 
  -8   5  13        7.33        6.51      4.48 o 
  -7   5  13        0.27        6.80      2.99 o 
  -6   5  13        1.24        1.18      2.76 o 
  -5   5  13        2.34        4.53      3.30 o 
  -4   5  13        4.38        5.86      3.02 o 
  -3   5  13       24.62       14.35      2.63 o 
  -2   5  13        0.03        4.21      1.77 o 
  -1   5  13      126.19      114.49      4.38 o 
   0   5  13        6.67        7.03      2.13 o 
   1   5  13       61.22       55.59      4.59 o 
   2   5  13      181.60      194.30      7.77 o 
   3   5  13       47.26       56.20      5.33 o 
   4   5  13       41.69       42.60      7.22 o 
   5   5  13        9.04       13.82      3.14 o 
   6   5  13        7.73       12.67      3.39 o 
   7   5  13        1.55        7.00      5.08 o 
  -9   6  13        0.38        4.59      3.74 o 
  -8   6  13        1.75        2.97      3.72 o 
  -7   6  13        1.20        3.02      3.84 o 
  -6   6  13       11.58       14.95      4.02 o 
  -5   6  13        4.37        7.17      3.56 o 
  -4   6  13       19.01        6.91      3.94 o 
  -3   6  13       25.18       19.33      2.94 o 
  -2   6  13        2.71        7.96      3.45 o 
  -1   6  13       40.37       36.38      4.65 o 
   0   6  13       13.71        9.61      2.32 o 
   1   6  13       15.08       10.81      3.05 o 
   2   6  13       16.25       20.42      3.49 o 
   3   6  13       20.70       13.23      2.98 o 
   4   6  13       38.27       32.23      3.81 o 
   5   6  13       58.95       57.48      7.13 o 
   6   6  13        4.65        4.48      2.68 o 
  -8   7  13        0.38       -0.37      3.60 o 
  -7   7  13       10.74       14.66      4.16 o 
  -6   7  13        6.58        7.10      3.93 o 
  -5   7  13        9.22       18.04      4.81 o 
  -4   7  13        0.32       11.06      4.59 o 
  -3   7  13        8.02        7.35      2.55 o 
  -2   7  13        0.07        6.63      2.20 o 
  -1   7  13        6.31       10.14      2.56 o 
   0   7  13       24.03       13.73      2.84 o 
   1   7  13        3.12        7.65      2.74 o 
   2   7  13        3.22        8.19      2.97 o 
   3   7  13        5.32        6.68      2.71 o 
   4   7  13       49.08       37.09      5.48 o 
   5   7  13        0.68        8.55      3.16 o 
   6   7  13       44.11       27.56      5.69 o 
  -7   8  13        0.16        2.92      5.00 o 
  -6   8  13        0.89        7.22      5.30 o 
  -5   8  13       30.86       35.40      8.59 o 
  -4   8  13        0.36        5.44      3.34 o 
  -3   8  13        8.13        7.43      4.73 o 
  -2   8  13        0.46       10.35      3.02 o 
  -1   8  13       11.41        9.23      3.57 o 
   0   8  13        0.00        8.16      2.44 o 
   1   8  13       36.56       32.39      5.42 o 
   2   8  13        8.83       13.10      3.25 o 
   3   8  13        2.08        4.79      1.83 o 
   4   8  13       11.95       13.58      4.10 o 
   5   8  13        2.44        7.02      3.42 o 
  -6   9  13       10.00        9.95      4.67 o 
  -5   9  13        6.18       11.73      5.52 o 
  -4   9  13       12.19        8.91      3.10 o 
  -3   9  13        0.32        3.16      2.67 o 
  -2   9  13        6.73       14.77      3.64 o 
  -1   9  13        5.96        3.84      2.73 o 
   0   9  13        0.02        5.48      2.77 o 
   1   9  13        9.04        6.14      3.13 o 
   2   9  13        0.66        6.68      2.84 o 
   3   9  13        0.00        8.17      2.52 o 
   4   9  13       11.34        8.38      2.61 o 
  -4  10  13        4.70        2.06      4.80 o 
  -3  10  13        5.34       10.16      3.03 o 
  -2  10  13        0.19        4.30      2.82 o 
  -1  10  13        0.04        5.34      3.26 o 
   0  10  13        0.22        2.58      2.14 o 
   1  10  13        2.27        8.41      3.51 o 
   2  10  13        2.07        7.34      5.06 o 
 -10   0  14      113.94      113.09     17.08 o 
  -9   0  14        5.27        3.80      4.62 o 
  -8   0  14       51.79       52.41     10.04 o 
  -7   0  14       10.31       10.61      5.80 o 
  -6   0  14      121.01      129.76     11.10 o 
  -5   0  14      139.85      156.31     16.40 o 
  -4   0  14      445.07      453.72     13.79 o 
  -3   0  14      231.57      212.57     22.26 o 
  -2   0  14      973.92     1019.90     57.04 o 
  -1   0  14      406.34      414.50     20.69 o 
   0   0  14      128.75      149.26     11.53 o 
   1   0  14      178.26      161.06     13.99 o 
   2   0  14       38.68       35.27      4.18 o 
   3   0  14      220.33      207.67     24.12 o 
   4   0  14        1.37        6.13      3.01 o 
   5   0  14       87.73       82.03      9.38 o 
   6   0  14       37.37       27.06      9.74 o 
   7   0  14        3.33        3.16      2.83 o 
 -10   1  14        1.97        3.82      5.74 o 
  -9   1  14        0.01        7.36      3.69 o 
  -8   1  14        2.65       11.73      3.08 o 
  -7   1  14        2.12        7.08      3.27 o 
  -6   1  14        1.83        4.76      2.89 o 
  -5   1  14       79.90       85.30      7.62 o 
  -4   1  14      150.00      159.60      8.60 o 
  -3   1  14      126.23      115.97      8.16 o 
  -2   1  14      616.68      634.17     10.71 o 
  -1   1  14       64.56       65.61      6.90 o 
   0   1  14       25.94       14.91      2.19 o 
   1   1  14       54.79       50.50      4.26 o 
   2   1  14      130.20      122.30      5.62 o 
   3   1  14       80.44       79.41      5.38 o 
   4   1  14       63.17       55.88      4.69 o 
   5   1  14       95.17       83.67      6.08 o 
   6   1  14        6.57        5.03      2.61 o 
   7   1  14       10.45        7.71      2.20 o 
 -10   2  14        0.00        5.38      4.22 o 
  -9   2  14        3.60        8.19      5.38 o 
  -8   2  14        9.75        8.90      5.69 o 
  -7   2  14       16.91       11.70      2.97 o 
  -6   2  14        3.64        1.67      3.28 o 
  -5   2  14       27.07       22.58      4.55 o 
  -4   2  14       89.61      113.34     10.24 o 
  -3   2  14        0.15        4.15      3.95 o 
  -2   2  14      362.86      361.92     21.65 o 
  -1   2  14        3.76        9.36      3.77 o 
   0   2  14       76.38       75.83      5.53 o 
   1   2  14       63.69       73.12      4.58 o 
   2   2  14        0.34        4.79      2.01 o 
   3   2  14        1.84        7.00      2.06 o 
   4   2  14        0.02        5.34      1.90 o 
   5   2  14       45.66       34.02      4.33 o 
   6   2  14        0.13        3.30      1.75 o 
   7   2  14        4.35        6.18      2.47 o 
 -10   3  14        3.87       11.23      4.74 o 
  -9   3  14        1.75        9.13      3.22 o 
  -8   3  14        0.74        1.21      2.62 o 
  -7   3  14       49.46       44.69      5.97 o 
  -6   3  14       23.63       18.74      5.96 o 
  -5   3  14       14.95       15.12      3.57 o 
  -4   3  14       88.86      102.44      7.77 o 
  -3   3  14       98.79       79.18     10.93 o 
  -2   3  14       36.04       38.20      4.26 o 
  -1   3  14        7.65        8.00      3.21 o 
   0   3  14      377.69      380.56     14.49 o 
   1   3  14       25.82       27.88      3.56 o 
   2   3  14        0.00        3.41      2.01 o 
   3   3  14      176.07      159.62      7.77 o 
   4   3  14       15.11       18.48      2.90 o 
   5   3  14        2.95        5.20      1.83 o 
   6   3  14       23.48       20.54      5.14 o 
   7   3  14        1.49        8.53      5.85 o 
  -9   4  14       13.20       17.61      5.69 o 
  -8   4  14        0.17       11.98     10.68 o 
  -7   4  14       20.38       20.90      3.95 o 
  -6   4  14       20.57       23.11      4.28 o 
  -5   4  14        0.65       11.35      3.75 o 
  -4   4  14       72.33       88.57      8.57 o 
  -3   4  14       30.87       17.35      4.03 o 
  -2   4  14       15.14        8.28      3.30 o 
  -1   4  14       23.41       25.17      3.21 o 
   0   4  14       10.29       14.88      3.29 o 
   1   4  14        4.54        5.44      2.03 o 
   2   4  14       20.23       15.66      4.57 o 
   3   4  14       13.28       14.06      3.42 o 
   4   4  14       13.58       12.35      3.36 o 
   5   4  14        9.01       11.56      3.13 o 
   6   4  14       13.13       12.89      3.70 o 
   7   4  14        2.53        3.37      6.42 o 
  -9   5  14       58.97       62.08     15.50 o 
  -8   5  14        2.88        9.06      6.32 o 
  -7   5  14        7.35        9.35      4.45 o 
  -6   5  14        4.37        9.61      3.32 o 
  -5   5  14       12.98       14.03      3.70 o 
  -4   5  14       39.02       32.05      4.01 o 
  -3   5  14       35.37       19.79      3.73 o 
  -2   5  14       35.17       37.57      8.70 o 
  -1   5  14       34.36       25.37      4.40 o 
   0   5  14       24.20       31.61      5.53 o 
   1   5  14       49.11       51.23      5.23 o 
   2   5  14       24.63       24.90      3.52 o 
   3   5  14        1.13        6.84      4.32 o 
   4   5  14        1.20        4.14      2.29 o 
   5   5  14        0.17        5.72      2.12 o 
   6   5  14        4.83       12.40      2.77 o 
  -8   6  14        0.61        7.88      6.05 o 
  -7   6  14       20.82       26.15      5.56 o 
  -6   6  14        1.70       13.80      4.85 o 
  -5   6  14        6.11       10.49      5.52 o 
  -4   6  14        8.53       14.89      4.27 o 
  -3   6  14       63.41       80.44      7.51 o 
  -2   6  14        0.93        9.80      4.04 o 
  -1   6  14       33.54       31.62      5.83 o 
   0   6  14        2.78        4.18      2.28 o 
   1   6  14       10.96       16.23      4.22 o 
   2   6  14        3.19        8.60      2.70 o 
   3   6  14       14.75        9.06      2.21 o 
   4   6  14       46.91       47.94      4.87 o 
   5   6  14        3.44        8.66      3.58 o 
   6   6  14        0.52        3.89      2.73 o 
  -8   7  14        4.03        9.60      5.44 o 
  -7   7  14        6.23        9.68      5.27 o 
  -6   7  14       15.86       15.11      5.89 o 
  -5   7  14        5.07        6.61      4.06 o 
  -4   7  14        9.26       15.13      4.38 o 
  -3   7  14        9.35       10.60      4.31 o 
  -2   7  14        0.05        1.37      2.30 o 
  -1   7  14        0.30        7.97      3.39 o 
   0   7  14        0.45        0.60      3.61 o 
   1   7  14       18.02       16.42      4.14 o 
   2   7  14        6.17        6.68      2.93 o 
   3   7  14        6.78       10.60      3.49 o 
   4   7  14        0.52        5.77      2.77 o 
   5   7  14        0.54       -0.09      3.03 o 
  -7   8  14        3.57       11.61      6.06 o 
  -6   8  14        6.23       16.22      6.13 o 
  -5   8  14        0.59       13.21      3.27 o 
  -4   8  14        0.14        1.76      3.91 o 
  -3   8  14        2.85       11.31      3.89 o 
  -2   8  14        5.27        8.49      4.27 o 
  -1   8  14        6.53        8.36      3.42 o 
   0   8  14        0.00        7.69      3.15 o 
   1   8  14       17.27       15.07      3.82 o 
   2   8  14       23.26       17.53      4.46 o 
   3   8  14        0.21        6.92      3.29 o 
   4   8  14        5.55        5.04      2.31 o 
  -5   9  14       20.65       27.13      6.72 o 
  -4   9  14        0.07        1.10      3.40 o 
  -3   9  14        8.25        9.46      4.32 o 
  -2   9  14        0.33       10.96      5.09 o 
  -1   9  14       21.96       29.14      4.54 o 
   0   9  14       25.88       17.03      5.19 o 
   1   9  14        0.55        9.06      4.41 o 
   2   9  14       11.34        8.06      3.62 o 
   3   9  14        0.00       10.33      3.76 o 
  -3  10  14        0.42        3.50      3.73 o 
  -2  10  14        0.93        7.77      3.35 o 
  -1  10  14        0.86       10.57      2.05 o 
   0  10  14        0.11        5.95      2.21 o 
 -10   1  15        0.05        9.32      5.85 o 
  -9   1  15        0.94        3.04      2.48 o 
  -8   1  15       32.32       25.79      4.60 o 
  -7   1  15        1.63        3.58      3.12 o 
  -6   1  15        3.65        4.02      3.40 o 
  -5   1  15       10.61        9.86      3.43 o 
  -4   1  15       63.63       77.08      6.74 o 
  -3   1  15       14.68       23.61      4.00 o 
  -2   1  15      120.55      138.78      9.75 o 
  -1   1  15      159.18      175.57      9.70 o 
   0   1  15       28.68       21.47      3.79 o 
   1   1  15       86.79       85.90      7.11 o 
   2   1  15        0.67        3.50      2.38 o 
   3   1  15       38.08       26.02      3.34 o 
   4   1  15        1.63        3.86      2.14 o 
   5   1  15        3.80        5.64      2.20 o 
   6   1  15        0.74        7.69      2.46 o 
   7   1  15        0.52        4.18      2.31 o 
 -10   2  15        0.03        2.90      8.65 o 
  -9   2  15        3.75        5.54      4.09 o 
  -8   2  15       17.07       14.75      4.03 o 
  -7   2  15       10.23        9.53      3.81 o 
  -6   2  15       14.16        9.31      4.11 o 
  -5   2  15        7.69       10.64      3.49 o 
  -4   2  15       92.85       95.57      6.87 o 
  -3   2  15       50.03       49.40      5.40 o 
  -2   2  15        9.99       14.62      3.40 o 
  -1   2  15       20.51       22.52      5.99 o 
   0   2  15       80.15       77.48      6.85 o 
   1   2  15      391.94      398.02     20.48 o 
   2   2  15       42.06       39.89      4.28 o 
   3   2  15       27.42       20.17      3.93 o 
   4   2  15        0.94        5.06      1.90 o 
   5   2  15        0.80        6.05      1.89 o 
   6   2  15        0.00        7.59      1.77 o 
   7   2  15       10.12        7.78      2.81 o 
  -9   3  15        5.41        9.59      3.20 o 
  -8   3  15        3.56        3.68      3.73 o 
  -7   3  15        8.14        7.81      2.95 o 
  -6   3  15       52.84       52.54      5.92 o 
  -5   3  15       24.99       25.57      3.89 o 
  -4   3  15        6.35        6.99      4.49 o 
  -3   3  15        1.42        8.30      3.32 o 
  -2   3  15       50.13       43.94      4.92 o 
  -1   3  15       61.77       54.70      5.39 o 
   0   3  15        0.57       12.08      4.37 o 
   1   3  15       99.86       96.63      7.14 o 
   2   3  15       52.83       41.40      4.72 o 
   3   3  15        7.20        6.97      2.35 o 
   4   3  15        0.33        5.88      2.81 o 
   5   3  15        2.10        9.21      2.71 o 
   6   3  15        5.50        6.92      3.55 o 
  -9   4  15        3.10        8.13      4.53 o 
  -8   4  15       22.28       24.12     10.72 o 
  -7   4  15        1.99        9.51      3.29 o 
  -6   4  15       56.64       52.20      6.53 o 
  -5   4  15       51.00       49.56      5.25 o 
  -4   4  15       28.76       17.49      4.06 o 
  -3   4  15      123.27      116.66      8.82 o 
  -2   4  15       41.59       34.78      8.45 o 
  -1   4  15       83.77       87.23      6.23 o 
   0   4  15        4.77        6.68      5.06 o 
   1   4  15        0.16        2.45      2.28 o 
   2   4  15       12.75       15.89      3.35 o 
   3   4  15       55.12       38.81      5.63 o 
   4   4  15       12.43        8.96      2.73 o 
   5   4  15        4.50       11.39      2.94 o 
   6   4  15        4.52        9.75      3.20 o 
  -8   5  15       47.87       39.27      6.28 o 
  -7   5  15        6.07        9.84      3.31 o 
  -6   5  15       10.70       11.63      3.51 o 
  -5   5  15        1.54        4.73      2.50 o 
  -4   5  15       53.28       50.29     11.68 o 
  -3   5  15       10.84       10.92      3.55 o 
  -2   5  15        4.06       10.14      3.08 o 
  -1   5  15       31.59       34.45      6.92 o 
   0   5  15        9.52       10.14      4.11 o 
   1   5  15       63.22       63.53      7.33 o 
   2   5  15        0.00        8.94      4.29 o 
   3   5  15        2.28        5.18      4.74 o 
   4   5  15       37.06       33.04      5.47 o 
   5   5  15        0.53        7.47      3.10 o 
   6   5  15        1.36        4.57      2.62 o 
  -8   6  15       11.90       16.54      5.18 o 
  -7   6  15        2.20       18.22      4.84 o 
  -6   6  15       10.68        8.50      4.68 o 
  -5   6  15        0.35        7.24      3.23 o 
  -4   6  15        0.00        9.33      4.90 o 
  -3   6  15       24.81       12.77      6.43 o 
  -2   6  15        1.48        6.31      4.26 o 
  -1   6  15       41.27       36.36      6.59 o 
   0   6  15       87.79       92.91      9.72 o 
   1   6  15       45.34       44.23      6.35 o 
   2   6  15        0.00        9.20      3.35 o 
   3   6  15        7.06        9.81      3.11 o 
   4   6  15        3.69       10.06      2.86 o 
   5   6  15        0.65        4.01      2.76 o 
  -7   7  15        5.73        8.94      5.68 o 
  -6   7  15       17.66       17.07      9.22 o 
  -5   7  15        0.05        4.72      3.58 o 
  -4   7  15        1.44        3.98      3.71 o 
  -3   7  15        4.28       11.89      4.27 o 
  -2   7  15        5.27        5.45      4.00 o 
  -1   7  15        4.52       11.13      4.24 o 
   0   7  15        2.16        4.81      5.07 o 
   1   7  15        1.52       10.15      3.70 o 
   2   7  15       19.10       19.22      6.81 o 
   3   7  15       10.59        9.62      2.92 o 
   4   7  15        0.47        4.51      4.13 o 
  -6   8  15        4.07        6.80      4.76 o 
  -5   8  15        2.66       17.47      5.10 o 
  -4   8  15        0.88        6.68      2.86 o 
  -3   8  15        2.16        3.86      3.06 o 
  -2   8  15        5.86        2.61      3.73 o 
  -1   8  15       34.73       14.71      6.54 o 
   0   8  15        0.28        9.00      4.75 o 
   1   8  15        0.75        4.92      2.72 o 
   2   8  15        0.56        5.22      2.97 o 
   3   8  15        1.03        1.02      2.42 o 
  -4   9  15       10.17       11.32      3.83 o 
  -3   9  15        0.61       11.26      3.70 o 
  -2   9  15        6.97        8.62      3.21 o 
  -1   9  15        0.18        5.49      3.94 o 
   0   9  15        0.37        8.64      3.40 o 
   1   9  15        0.04        4.81      2.57 o 
  -9   0  16        8.17        7.90      5.09 o 
  -8   0  16        2.34       11.43      3.98 o 
  -7   0  16       30.17       25.27      7.16 o 
  -6   0  16       11.66       12.73      6.23 o 
  -5   0  16        1.18        4.92      5.17 o 
  -4   0  16        4.10        2.75      3.61 o 
  -3   0  16        5.34        9.24      5.32 o 
  -2   0  16       55.79       49.12      8.63 o 
  -1   0  16      423.31      404.98     16.35 o 
   0   0  16      130.27      135.36     11.21 o 
   1   0  16        0.30       -0.11      3.78 o 
   2   0  16       37.87       39.77     10.37 o 
   3   0  16        3.58        6.81      4.54 o 
   4   0  16       28.10       10.31      4.75 o 
   5   0  16        5.64        6.15      3.71 o 
   6   0  16        6.28        9.91      3.36 o 
  -9   1  16        0.33        5.40      2.70 o 
  -8   1  16        5.70        8.74      3.70 o 
  -7   1  16        6.76        6.42      2.47 o 
  -6   1  16       24.93       24.65      9.85 o 
  -5   1  16       49.10       61.08      8.49 o 
  -4   1  16       83.27       79.60      6.14 o 
  -3   1  16        2.63       11.69      3.89 o 
  -2   1  16        0.20        8.40      4.07 o 
  -1   1  16       61.43       60.89      5.81 o 
   0   1  16        4.38        4.36      3.68 o 
   1   1  16       28.33       35.22      4.45 o 
   2   1  16        1.95       10.95      2.80 o 
   3   1  16       11.03        6.06      3.03 o 
   4   1  16        7.15        4.04      3.18 o 
   5   1  16        4.05        5.59      1.69 o 
   6   1  16        0.95        4.33      3.95 o 
  -9   2  16        0.18        4.37      2.86 o 
  -8   2  16        3.76        6.55      3.06 o 
  -7   2  16        4.65        8.02      3.31 o 
  -6   2  16       18.92       15.56      4.57 o 
  -5   2  16       48.65       47.59      8.13 o 
  -4   2  16       59.94       52.53      5.92 o 
  -3   2  16      143.45      126.89      9.87 o 
  -2   2  16       24.98       17.79      3.64 o 
  -1   2  16        2.33        2.06      3.87 o 
   0   2  16       10.31       17.70      3.90 o 
   1   2  16        2.01       12.54      3.27 o 
   2   2  16        1.96        6.41      3.23 o 
   3   2  16       44.44       38.46      4.74 o 
   4   2  16       71.23       69.60     14.25 o 
   5   2  16        0.02        6.14      2.51 o 
   6   2  16       13.86       18.16      3.60 o 
  -9   3  16        5.44       12.61      6.18 o 
  -8   3  16        0.09        2.81      3.30 o 
  -7   3  16       27.26       26.98      4.23 o 
  -6   3  16       40.80       34.00      6.48 o 
  -5   3  16        0.60       12.72      3.60 o 
  -4   3  16       47.99       59.67      6.98 o 
  -3   3  16      114.27      120.72     10.78 o 
  -2   3  16        2.86        4.90      2.71 o 
  -1   3  16       12.41       14.39      2.58 o 
   0   3  16        0.47       10.40      3.98 o 
   1   3  16       39.33       30.83      5.75 o 
   2   3  16        2.67        4.66      3.10 o 
   3   3  16        5.48        5.52      3.37 o 
   4   3  16        0.59        7.95      2.74 o 
   5   3  16        0.14        7.68      2.62 o 
   6   3  16       21.75       19.33      8.91 o 
  -8   4  16        1.05        6.19      4.06 o 
  -7   4  16        0.17        5.81      3.26 o 
  -6   4  16       11.48        7.18      2.57 o 
  -5   4  16       14.32       12.32      3.55 o 
  -4   4  16        6.83        9.28      3.75 o 
  -3   4  16        1.41        7.87      2.79 o 
  -2   4  16       52.88       60.46      6.00 o 
  -1   4  16       12.98       13.88      4.01 o 
   0   4  16        9.07       12.80      3.86 o 
   1   4  16       29.94       41.80      6.91 o 
   2   4  16       14.15       20.04      5.97 o 
   3   4  16        0.38        4.82     10.37 o 
   4   4  16        2.68        8.32      2.92 o 
   5   4  16        6.75        7.57      3.49 o 
  -8   5  16       21.52       14.34      4.79 o 
  -7   5  16        0.03        5.23      3.21 o 
  -6   5  16       18.19       18.67      4.62 o 
  -5   5  16       45.61       48.40     12.70 o 
  -4   5  16        0.87        5.60      3.39 o 
  -3   5  16       19.71       17.72      3.85 o 
  -2   5  16        6.00       10.93      6.30 o 
  -1   5  16       59.22       65.86      7.96 o 
   0   5  16        3.50        8.19      4.22 o 
   1   5  16        0.53        6.07      3.15 o 
   2   5  16        5.46       15.64      5.58 o 
   3   5  16        0.17        4.20      5.03 o 
   4   5  16       12.78       10.92      3.41 o 
   5   5  16        0.03        9.27      3.28 o 
  -7   6  16        1.13       -0.08      6.46 o 
  -6   6  16       20.92       17.31      5.30 o 
  -5   6  16        4.26        6.38      4.21 o 
  -4   6  16        2.80       14.60     10.27 o 
  -3   6  16        1.65        6.04      6.48 o 
  -2   6  16        3.55        4.53      4.10 o 
  -1   6  16       10.78        8.87      4.22 o 
   0   6  16       19.68       17.26      4.76 o 
   1   6  16        5.07        8.04      4.04 o 
   2   6  16        8.81       10.51      4.53 o 
   3   6  16        9.58        7.94      3.29 o 
   4   6  16        0.52       11.03      3.70 o 
  -6   7  16        0.15        8.50      3.82 o 
  -5   7  16        9.87       15.65      4.14 o 
  -4   7  16        0.27        7.96      4.62 o 
  -3   7  16       36.19       20.64      5.61 o 
  -2   7  16       42.01       57.77      6.85 o 
  -1   7  16        2.58        8.22      4.30 o 
   0   7  16        3.48       15.92      4.86 o 
   1   7  16        1.75       11.54      4.05 o 
   2   7  16       15.65        8.77      3.72 o 
   3   7  16        3.11       11.37      4.26 o 
  -5   8  16       21.47       20.04      8.58 o 
  -4   8  16        0.09        6.56      3.05 o 
  -3   8  16        0.02        3.73      3.50 o 
  -2   8  16       17.91       25.95      5.82 o 
  -1   8  16        4.71        8.53      5.91 o 
   0   8  16        0.03        4.83      4.61 o 
   1   8  16        2.19        4.16      6.92 o 
  -8   1  17        1.71        8.09      3.14 o 
  -7   1  17       48.76       40.23      5.59 o 
  -6   1  17        0.86        9.16      2.76 o 
  -5   1  17        1.38       11.26      4.78 o 
  -4   1  17        0.55        4.15      2.93 o 
  -3   1  17       11.16       13.73      4.34 o 
  -2   1  17        5.56       10.27      3.75 o 
  -1   1  17       55.98       56.02      5.92 o 
   0   1  17       15.89       16.31      3.88 o 
   1   1  17        2.77        1.79      3.13 o 
   2   1  17        3.98       12.41      4.07 o 
   3   1  17        1.85        6.14      2.35 o 
   4   1  17        0.20        3.75      3.36 o 
   5   1  17        0.10        6.29      3.89 o 
  -8   2  17        9.36       11.54      3.89 o 
  -7   2  17        0.08        3.89      2.74 o 
  -6   2  17        0.64       12.76      3.08 o 
  -5   2  17        7.92        9.06      2.50 o 
  -4   2  17       23.17       24.67      4.61 o 
  -3   2  17       24.18       20.82      4.27 o 
  -2   2  17       13.08       15.35      4.08 o 
  -1   2  17       13.15        8.08      3.51 o 
   0   2  17        2.01        8.17      3.41 o 
   1   2  17        3.50       10.28      5.01 o 
   2   2  17        3.97        9.72      3.47 o 
   3   2  17        0.07        7.22      3.14 o 
   4   2  17        4.42       14.78      5.05 o 
   5   2  17        4.42        2.80      4.04 o 
  -8   3  17        4.41        7.86      3.25 o 
  -7   3  17        0.72        5.67      2.39 o 
  -6   3  17        1.73        8.86      3.40 o 
  -5   3  17        0.02        8.38      3.98 o 
  -4   3  17        0.93        7.23      4.31 o 
  -3   3  17       45.63       35.18      8.45 o 
  -2   3  17       14.20       16.61      4.41 o 
  -1   3  17       10.18       11.10      3.27 o 
   0   3  17       13.55       19.35      4.82 o 
   1   3  17       10.94       13.24      3.97 o 
   2   3  17        9.15       15.13      9.10 o 
   3   3  17        0.61        9.90      5.49 o 
   4   3  17        1.13        3.69      3.05 o 
   5   3  17        0.59        6.58      4.73 o 
  -8   4  17        0.09       -0.62      5.04 o 
  -7   4  17        0.71        4.84      2.57 o 
  -6   4  17       11.90       18.94      4.46 o 
  -5   4  17        9.32        6.09      3.04 o 
  -4   4  17        1.34       10.28      2.53 o 
  -3   4  17       17.42       15.92      4.38 o 
  -2   4  17       21.27       13.44      5.75 o 
  -1   4  17       14.79       13.33      3.29 o 
   0   4  17        1.11        9.17      4.19 o 
   1   4  17       15.43        8.56      3.78 o 
   2   4  17       12.74       10.66      4.00 o 
   3   4  17        0.10        6.42      4.47 o 
   4   4  17        0.00        5.62      3.03 o 
  -7   5  17        4.45       11.14      3.82 o 
  -6   5  17        5.53        6.34      2.42 o 
  -5   5  17       12.40       10.20      3.46 o 
  -4   5  17       25.63       21.95      5.34 o 
  -3   5  17        0.86        7.38      4.98 o 
  -2   5  17       11.65       12.27      6.43 o 
  -1   5  17       11.45       12.89      6.42 o 
   0   5  17       10.33       13.50      4.04 o 
   1   5  17        0.29        7.70      3.70 o 
   2   5  17       14.89       24.10     10.59 o 
   3   5  17        5.03       12.21      7.55 o 
   4   5  17        5.60       14.28      6.35 o 
  -6   6  17        1.63        6.95      3.95 o 
  -5   6  17        4.11        6.19      3.56 o 
  -4   6  17        8.41       14.35      6.10 o 
  -3   6  17        9.72       15.89      5.27 o 
  -2   6  17       33.19       35.51      6.12 o 
  -1   6  17        1.56       10.17      4.36 o 
   0   6  17        1.17        2.09      4.88 o 
   1   6  17        1.13        9.14      3.76 o 
   2   6  17        1.55        8.22      5.44 o 
   3   6  17        1.16        8.87      2.98 o 
  -5   7  17        5.51        3.76      3.56 o 
  -4   7  17        3.63        7.83      4.21 o 
  -3   7  17        6.07       10.04      4.05 o 
  -2   7  17        0.02        7.52      4.38 o 
  -1   7  17        4.74       13.18      5.89 o 
   0   7  17        4.88        8.51      3.65 o 
   1   7  17        0.02        5.24      3.54 o 
  -8   0  18        5.02        4.66      4.68 o 
  -7   0  18       17.45       23.69      5.66 o 
  -6   0  18       19.36        7.81      8.22 o 
  -5   0  18        5.42       11.71      4.89 o 
  -4   0  18        2.19       10.40      6.10 o 
  -3   0  18      102.74      123.78     12.18 o 
  -2   0  18        7.55       20.18      6.42 o 
  -1   0  18       32.31       16.49      4.42 o 
   0   0  18        2.01        8.90      5.36 o 
   1   0  18       10.62       10.61      4.63 o 
   2   0  18       46.30       30.07      7.64 o 
   3   0  18       11.47        9.98      3.16 o 
   4   0  18        2.79        3.42      5.20 o 
  -8   1  18        9.26       10.35      2.77 o 
  -7   1  18        6.95       12.89      3.32 o 
  -6   1  18        0.21        9.96      3.16 o 
  -5   1  18       10.10        9.42      4.33 o 
  -4   1  18        5.90       10.42      3.15 o 
  -3   1  18        8.93       14.51      4.48 o 
  -2   1  18       25.23       22.26      4.15 o 
  -1   1  18        0.00       12.19      3.55 o 
   0   1  18        5.45       12.72      3.59 o 
   1   1  18        1.63        8.10      2.76 o 
   2   1  18        7.80        9.36      3.48 o 
   3   1  18        0.49        8.43      3.17 o 
   4   1  18        8.44       13.19      3.95 o 
  -7   2  18        0.00        9.46      2.85 o 
  -6   2  18       16.00       19.34      5.03 o 
  -5   2  18       12.63       12.49      3.95 o 
  -4   2  18       24.57       20.03      3.87 o 
  -3   2  18        2.04        3.10      3.32 o 
  -2   2  18        1.57        8.55      3.44 o 
  -1   2  18       10.52       13.06      3.89 o 
   0   2  18       13.05       13.65      7.60 o 
   1   2  18        0.40        5.48      2.85 o 
   2   2  18       10.86        9.09      2.58 o 
   3   2  18        5.53       10.54      2.94 o 
   4   2  18        0.13       -1.42      4.54 o 
  -7   3  18        3.50        3.80      3.37 o 
  -6   3  18       23.08       23.15      6.23 o 
  -5   3  18        3.35        7.62      3.67 o 
  -4   3  18       23.53       20.77      4.28 o 
  -3   3  18       28.96       26.46      3.96 o 
  -2   3  18        3.03        9.93      3.43 o 
  -1   3  18        7.79        7.62      3.57 o 
   0   3  18        0.00        5.93      5.53 o 
   1   3  18       10.38       16.13      4.72 o 
   2   3  18        0.03        6.32      4.01 o 
   3   3  18        7.14       11.06      3.79 o 
  -6   4  18        7.80       12.04      3.42 o 
  -5   4  18       12.86        9.77      3.47 o 
  -4   4  18       34.19       35.97      5.52 o 
  -3   4  18        1.49        8.48      3.11 o 
  -2   4  18        0.60        7.55      3.65 o 
  -1   4  18        0.18        3.27      4.18 o 
   0   4  18       12.88        4.35      3.29 o 
   1   4  18        1.60        2.33      4.57 o 
   2   4  18        7.81       10.87      4.58 o 
   3   4  18        0.26        3.06      3.94 o 
  -6   5  18        1.35        9.15      5.13 o 
  -5   5  18       32.80       21.31      5.06 o 
  -4   5  18       21.31       15.13      4.34 o 
  -3   5  18        3.87        6.96      4.97 o 
  -2   5  18        4.18        4.75      4.50 o 
  -1   5  18        0.53        9.26      6.08 o 
   0   5  18       10.82        8.75      3.03 o 
   1   5  18       33.04       30.51      5.14 o 
   2   5  18        0.74        8.64      3.47 o 
  -4   6  18       10.47       28.72      7.88 o 
  -3   6  18        9.48       14.48      5.86 o 
  -2   6  18        1.87        4.19      4.25 o 
  -1   6  18        6.27       14.12      6.24 o 
   0   6  18        4.40        7.84      3.95 o 
   1   6  18        0.03        8.95      3.57 o 
  -6   1  19       17.33       11.72      4.19 o 
  -5   1  19        0.79       11.65      4.10 o 
  -4   1  19        2.98        7.31      3.91 o 
  -3   1  19       14.77        7.14      3.16 o 
  -2   1  19        6.58       10.38      3.49 o 
  -1   1  19       21.95       21.08      4.37 o 
   0   1  19        2.23        5.16      2.88 o 
   1   1  19       13.16       17.38      4.50 o 
   2   1  19       11.31       14.34      4.40 o 
   3   1  19       21.74       16.25      3.76 o 
  -6   2  19        1.96       13.09      3.07 o 
  -5   2  19        3.56       11.21      4.03 o 
  -4   2  19        2.89        6.96      3.43 o 
  -3   2  19        4.70        8.70      4.03 o 
  -2   2  19        5.01       13.40      4.09 o 
  -1   2  19        7.61       10.13      3.25 o 
   0   2  19        0.21        6.62      3.12 o 
   1   2  19        0.01        5.79      3.00 o 
   2   2  19        6.16        5.94      2.72 o 
   3   2  19        4.95       15.54      6.21 o 
  -6   3  19       11.60       13.11      4.03 o 
  -5   3  19       19.73       16.54      4.28 o 
  -4   3  19        1.19        8.09      3.31 o 
  -3   3  19       10.45        9.02      6.22 o 
  -2   3  19        1.14        5.08      2.63 o 
  -1   3  19       33.03       23.30      4.71 o 
   0   3  19       16.01       12.91      5.65 o 
   1   3  19       19.13       24.06      5.01 o 
   2   3  19        0.01        1.65      5.25 o 
  -5   4  19        9.51       13.88      3.81 o 
  -4   4  19        1.08        5.16      2.50 o 
  -3   4  19        2.20       10.24      4.04 o 
  -2   4  19        0.92        9.37      3.34 o 
  -1   4  19        2.37        6.76      3.78 o 
   0   4  19       15.09       19.47      4.78 o 
   1   4  19        0.33       14.06      4.69 o 
  -4   5  19        1.37        7.81      4.50 o 
  -3   5  19        2.44        9.80      4.71 o 
  -2   5  19       13.05       19.08      5.53 o 
  -1   5  19        1.37        9.63      3.73 o 
   0   5  19        8.69        8.70      4.11 o 
  -5   0  20        0.91       11.57      5.98 o 
  -4   0  20       15.51       15.92      6.24 o 
  -3   0  20        4.70       15.58      7.32 o 
  -2   0  20       35.34       34.58      7.46 o 
  -1   0  20        9.78       12.45      7.68 o 
   0   0  20       13.18       24.14     10.63 o 
   1   0  20       25.46       20.37      5.49 o 
  -5   1  20        0.08        7.13      3.39 o 
  -4   1  20        1.83       16.77      6.43 o 
  -3   1  20        2.71       14.30      4.04 o 
  -2   1  20        1.67        3.44      3.16 o 
  -1   1  20        3.48       10.00      3.81 o 
   0   1  20        0.43       10.85      6.01 o 
   1   1  20        2.77        8.29      2.66 o 
  -5   2  20       28.89       29.06      8.89 o 
  -4   2  20        4.36        2.21      2.47 o 
  -3   2  20        1.56        5.69      4.81 o 
  -2   2  20       23.45       25.28      4.37 o 
  -1   2  20        4.91        7.30      3.09 o 
   0   2  20       16.25       12.37      3.43 o 
   1   2  20        1.16        5.60      5.26 o 
  -4   3  20        7.30       13.31      4.00 o 
  -3   3  20        1.96       10.57      3.39 o 
  -2   3  20        3.50        8.21      2.85 o 
  -1   3  20        8.68       13.69      3.46 o 
   0   3  20       51.32       45.37     13.93 o 
                                                 
